# Supplementary material for: Temporal Dynamics of Soil Microbial Communities below the Seedbed under Two Contrasting Tillage Regimes
Source: Front Microbiol. 2017 Jun 19;8:1127. doi: 10.3389/fmicb.2017.01127 (PMC5474472; doi:10.3389/fmicb.2017.01127)
Supplement: Supplementary file 1 [file Data_Sheet_1.XLSX]

## Sheet: S1
	Factors	Tillage			Tillage*season
	Bacterial Taxa	p	q	F-ratio	p	q	F-ratio	abd	rel.abd
	Acidobacteria	1e-05	1.4e-05	61.012	0.02319	0.129605	3.007	81621	20.8145
	Bacteroidetes	1e-05	1.4e-05	36.011	0.01543	0.103483	3.213	46502	11.8586
	Chloroflexi	1e-05	1.4e-05	27.4704	0.138	0.35888	1.8138	33768	8.6113
	Alphaproteobacteria	1e-05	1.4e-05	71.725	0.00806	0.0900918	3.829	28696	7.31787
	Gammaproteobacteria	1e-05	1.4e-05	33.497	0.04303	0.180365	2.562	20345	5.18825
	Actinobacteria	1e-05	1.4e-05	22.9031	0.09686	0.3248	2.059	11796	3.00814
	Latescibacteria	1e-05	1.4e-05	26.4575	0.846	0.763381	0.3438	4021	1.02541
	Firmicutes	1e-05	1.4e-05	28.6339	0.16022	0.38376	1.7076	3475	0.886172
	Fibrobacteres	1e-05	1.4e-05	24.7169	0.00303	0.0508024	4.4776	659	0.168054
	Spirochaetae	1e-05	1.4e-05	27.7412	0.08595	0.32024	2.1266	341	0.0869596
	Nitrospirae	2e-05	2.33e-05	20.5472	0.7774	0.744814	0.4443	20933	5.3382
	WCHB1-60	2e-05	2.33e-05	23.1161	0.0417	0.180365	2.6337	208	0.0530428
	TM6	4e-05	4.3e-05	18.3682	0.4963	0.739411	0.852	651	0.166014
	Saccharibacteria	5e-05	5e-05	21.8694	0.2684	0.496287	1.3293	2275	0.580156
	Betaproteobacteria	9e-05	8.39e-05	16.8625	0.6409	0.739411	0.6352	28317	7.22122
	Parcubacteria	0.00036	0.0003044	14.6414	0.93337	0.763381	0.2058	5542	1.41329
	Elusimicrobia	0.00037	0.0003044	14.3534	0.32552	0.545782	1.1864	1939	0.494471
	unclassified	0.00053	0.00041181	13.769	0.00014	0.00469461	6.9639	5690	1.45103
	Armatimonadetes	0.00355	0.00261318	9.26	0.22963	0.452951	1.4386	3230	0.823694
	Microgenomates	0.00749	0.00523776	7.811	0.89644	0.763381	0.2704	1240	0.316217
	Lentisphaerae	0.01078	0.00717949	6.8318	0.19226	0.408054	1.5822	52	0.0132607
	Verrucomicrobia	0.01224	0.00778131	6.5517	0.74971	0.739411	0.4866	28610	7.29594
	Candidate_division_SR1	0.07821	0.0475585	2.7883	0.01335	0.103483	2.7883	12	0.00306016
	Deltaproteobacteria	0.08838	0.0515035	3.01935	0.13913	0.35888	1.81037	30406	7.75394
	Cyanobacteria	0.09225	0.0516084	2.91197	0.98004	0.782467	0.10513	826	0.210641
	Planctomycetes	0.1689	0.0908553	1.93831	0.54	0.739411	0.78406	12141	3.09612
	Thermotogae	0.2031	0.104051	1.69859	0.9249	0.763381	0.23099	16	0.00408022
	Omnitrophica	0.20831	0.104051	1.6149	0.69072	0.739411	0.5612	347	0.0884897
	Chlorobi	0.2327	0.109744	1.46149	0.802	0.747039	0.40821	3479	0.887192
	PAUC34f	0.2354	0.109744	1.92428	0.6919	0.739411	0.76893	2	0.00051003
	Deinococcus-Thermus	0.2463	0.111121	1.9929	0.6923	0.739411	0.75178	2	0.00051003
	Gracilibacteria	0.28135	0.122968	1.17457	0.64793	0.739411	0.62176	1137	0.28995
	SHA-109	0.37116	0.157305	0.8058	0.60881	0.739411	0.6845	135	0.0344268
	Hydrogenedentes	0.4051	0.166639	0.70982	0.7424	0.739411	0.49055	354	0.0902748
	Candidate_division_OP3	0.4818	0.190093	0.5132	0.716	0.739411	0.52935	948	0.241753
	JL-ETNP-Z39	0.4893	0.190093	0.48592	0.6035	0.739411	0.69198	192	0.0489626
	GOUTA4	0.686	0.259308	0.18225	0.8973	0.763381	0.28656	5	0.00127507
	Tenericutes	0.7096	0.261001	0.14573	0.1947	0.408054	1.55321	22	0.0056103
	Gemmatimonadetes	0.7278	0.261001	0.12251	0.13	0.35888	1.84885	11159	2.8457
	SM2F11	0.7501	0.262273	0.10216	0.5345	0.739411	0.79619	974	0.248383
	GAL08	0.7988	0.272488	0.01663	0.2812	0.496287	1.24584	2	0.00051003
	Aerophobetes	0.8574	0.285514	0.03208	0.4391	0.701158	0.95145	66	0.0168309
	Fungal Taxa	p	q	F-ratio	p	q	F-ratio	abd	rel.abd
	Agaricomycetes	0.09349	0.0174748	2.9178	0.96074	0.836882	0.1567	31544	4.27383
	Ascomycota	0.3887	0.0605452	0.75026	0.7369	0.748882	0.50302	314739	42.6433
	Basidiomycota	0.00076	0.00017757	12.7966	0.56774	0.719401	0.7399	71117	9.6355
	Blastocladiomycota	0.4609	0.0662689	0.95474	0.9086	0.836882	0.58964	98	0.0132778
	Chytridiomycota	1e-05	3.11526e-06	29.601	0.11412	0.463902	1.9545	5791	0.784611
	Dothideomycetes	0.05798	0.0120415	3.5991	0.30301	0.615874	1.2516	27934	3.78472
	Fungiincertaesedis	0.5331	0.0711749	0.40908	0.3914	0.681882	1.05691	7884	1.06819
	Glomeromycota	1e-05	3.11526e-06	38.832	0.20995	0.512073	1.514	5179	0.701692
	Leotiomycetes	1e-05	3.11526e-06	52.59	0.08993	0.463902	2.106	36158	4.89897
	Neocallimastigomycota	0.24	0.0407816	1.5637	0.6489	0.719401	0.85907	12	0.00162586
	Pezizomycetes	1e-05	3.11526e-06	34.687	0.52771	0.719401	0.803	32394	4.389
	Sordariomycetes	1e-05	3.11526e-06	57.432	0.03582	0.436829	2.766	123462	16.7276
	Tremellomycetes	1e-05	3.11526e-06	52.286	0.175	0.512073	1.643	30358	4.11314
	unclassified	0.00072	0.00017757	12.7372	0.64077	0.719401	0.6359	51403	6.96449
