# Supplementary material for: Temporal Dynamics of Soil Microbial Communities below the Seedbed under Two Contrasting Tillage Regimes
Source: Front Microbiol. 2017 Jun 19;8:1127. doi: 10.3389/fmicb.2017.01127 (PMC5474472; doi:10.3389/fmicb.2017.01127)
Supplement: Supplementary file 2 [file Data_Sheet_2.XLSX]

## Sheet: S2
	OTU-Bacteria	F-ratio	p	abd	rel.abd	occ	kingdom	phylum	class	order	family	genus	species
	OTUb_0001	3.6902	0.0614	970	0.247157	79	k__Bacteria	p__Firmicutes	c__Bacilli	o__Bacillales	f__Bacillaceae	g__Bacillus	unclassified
	OTUb_0002	21.7381	0.0001	2195	0.559288	80	k__Bacteria	p__Bacteroidetes	c__Sphingobacteriia	o__Sphingobacteriales	f__Saprospiraceae	unclassified	unclassified
	OTUb_0003	18.4623	0.0004	14614	3.72366	80	k__Bacteria	p__Acidobacteria	c__Acidobacteria	o__Subgroup_6	unclassified	unclassified	unclassified
	OTUb_0004	5.4036	0.0255	1475	0.375832	79	k__Bacteria	p__Actinobacteria	c__Acidimicrobiia	o__Acidimicrobiales	unclassified	unclassified	unclassified
	OTUb_0005	26.6253	0.0001	15590	3.97235	80	k__Bacteria	p__Proteobacteria	c__Alphaproteobacteria	o__Rhizobiales	f__JG34-KF-361	unclassified	unclassified
	OTUb_0006	0.0853	0.768	25	0.00637003	18	k__Bacteria	unclassified	unclassified	unclassified	unclassified	unclassified	unclassified
	OTUb_0007	15.7811	0.0001	213	0.0542726	63	k__Bacteria	p__Proteobacteria	c__Deltaproteobacteria	o__Bdellovibrionales	f__Bdellovibrionaceae	g__Bdellovibrio	unclassified
	OTUb_0008	6.3328	0.0145	621	0.158231	80	k__Bacteria	p__Elusimicrobia	c__Elusimicrobia	o__Lineage_IIa	unclassified	unclassified	unclassified
	OTUb_0009	58.68	0.0001	803	0.204605	77	k__Bacteria	p__Chloroflexi	c__Anaerolineae	o__Anaerolineales	f__Anaerolineaceae	unclassified	unclassified
	OTUb_0010	44.411	0.0001	9831	2.50495	80	k__Bacteria	p__Verrucomicrobia	c__OPB35_soil_group	unclassified	unclassified	unclassified	unclassified
	OTUb_0011	0.15641	0.6926	651	0.165876	80	k__Bacteria	p__Planctomycetes	c__Phycisphaerae	o__WD2101_soil_group	unclassified	unclassified	unclassified
	OTUb_0012	7.6394	0.0062	1059	0.269834	80	k__Bacteria	p__Actinobacteria	c__Actinobacteria	o__Micrococcales	f__Micrococcaceae	g__Arthrobacter	s__Arthrobacter_sulfonivorans
	OTUb_0013	8.4044	0.0049	1643	0.418638	80	k__Bacteria	p__Latescibacteria	unclassified	unclassified	unclassified	unclassified	unclassified
	OTUb_0014	1.27915	0.2616	373	0.0950408	77	k__Bacteria	p__Cyanobacteria	c__Melainabacteria	o__Obscuribacterales	unclassified	unclassified	unclassified
	OTUb_0015	17.4482	0.0001	12841	3.2719	80	k__Bacteria	p__Acidobacteria	c__Acidobacteria	o__Subgroup_4	f__RB41	unclassified	unclassified
	OTUb_0016	16.16	0.0002	16887	4.30283	80	k__Bacteria	p__Nitrospirae	c__Nitrospira	o__Nitrospirales	f__Nitrospiraceae	g__Nitrospira	unclassified
	OTUb_0017	9.2231	0.0024	49	0.0124853	25	k__Bacteria	p__Proteobacteria	c__Deltaproteobacteria	o__Bdellovibrionales	f__Bacteriovoracaceae	g__Peredibacter	unclassified
	OTUb_0018	10.0725	0.0026	255	0.0649743	66	k__Bacteria	p__Chloroflexi	c__Anaerolineae	o__Anaerolineales	f__Anaerolineaceae	unclassified	unclassified
	OTUb_0019	10.282	0.0022	4066	1.03602	80	k__Bacteria	unclassified	unclassified	unclassified	unclassified	unclassified	unclassified
	OTUb_0020	3.481	0.0643	62	0.0157977	32	k__Bacteria	p__Planctomycetes	c__Phycisphaerae	o__Phycisphaerales	f__Phycisphaeraceae	g__SM1A02	unclassified
	OTUb_0021	4.6566	0.0332	89	0.0226773	38	k__Bacteria	p__Parcubacteria	unclassified	unclassified	unclassified	unclassified	unclassified
	OTUb_0022	11.3182	0.0016	336	0.0856132	77	k__Bacteria	p__Bacteroidetes	c__Sphingobacteriia	o__Sphingobacteriales	f__PHOS-HE51	unclassified	unclassified
	OTUb_0023	2.68837	0.1063	664	0.169188	79	k__Bacteria	p__Planctomycetes	c__Pla4_lineage	unclassified	unclassified	unclassified	unclassified
	OTUb_0024	9.2393	0.0026	18	0.00458642	12	k__Bacteria	unclassified	unclassified	unclassified	unclassified	unclassified	unclassified
	OTUb_0025	7.2726	0.0085	530	0.135045	80	k__Bacteria	p__Proteobacteria	c__Deltaproteobacteria	o__Myxococcales	f__Polyangiaceae	unclassified	unclassified
	OTUb_0026	11.9094	0.0008	410	0.104468	78	k__Bacteria	p__Bacteroidetes	c__Sphingobacteriia	o__Sphingobacteriales	f__Sphingobacteriaceae	g__Pedobacter	unclassified
	OTUb_0027	1	0.5062	4	0.0010192	1	k__Bacteria	p__Firmicutes	c__Bacilli	o__Lactobacillales	f__Lactobacillaceae	g__Lactobacillus	s__Lactobacillus_aviarius
	OTUb_0028	13.8317	0.0005	3579	0.911933	80	k__Bacteria	p__Acidobacteria	c__Acidobacteria	o__Subgroup_4	f__RB41	unclassified	unclassified
	OTUb_0030	0.00022	0.9891	3852	0.981494	80	k__Bacteria	p__Gemmatimonadetes	c__Gemmatimonadetes	o__Gemmatimonadales	f__Gemmatimonadaceae	unclassified	unclassified
	OTUb_0031	20.8213	0.0001	15026	3.82864	80	k__Bacteria	p__Chloroflexi	c__Anaerolineae	o__Anaerolineales	f__Anaerolineaceae	unclassified	unclassified
	OTUb_0032	1.14811	0.3208	15	0.00382202	11	k__Bacteria	p__Parcubacteria	unclassified	unclassified	unclassified	unclassified	unclassified
	OTUb_0033	0.23681	0.6238	16	0.00407682	13	k__Bacteria	p__Planctomycetes	c__Phycisphaerae	o__C86	unclassified	unclassified	unclassified
	OTUb_0034	2.23931	0.1399	702	0.17887	80	k__Bacteria	p__Gracilibacteria	unclassified	unclassified	unclassified	unclassified	unclassified
	OTUb_0035	5.0204	0.0267	3039	0.774341	80	k__Bacteria	p__Acidobacteria	c__Holophagae	o__Subgroup_7	unclassified	unclassified	unclassified
	OTUb_0036	0.07328	0.7836	282	0.0718539	75	k__Bacteria	p__Chloroflexi	c__Ardenticatenia	unclassified	unclassified	unclassified	unclassified
	OTUb_0037	1.6826	0.2008	42	0.0107016	27	k__Bacteria	p__Chloroflexi	c__Anaerolineae	o__Anaerolineales	f__Anaerolineaceae	unclassified	unclassified
	OTUb_0038	13.1812	0.0011	5926	1.50995	80	k__Bacteria	p__Acidobacteria	c__Acidobacteria	o__Subgroup_5	unclassified	unclassified	unclassified
	OTUb_0039	0.51915	0.4722	880	0.224225	80	k__Bacteria	p__Armatimonadetes	unclassified	unclassified	unclassified	unclassified	unclassified
	OTUb_0040	2.32961	0.1336	574	0.146256	78	k__Bacteria	p__Chloroflexi	c__Anaerolineae	o__Anaerolineales	f__Anaerolineaceae	unclassified	unclassified
	OTUb_0041	0.22374	0.6438	181	0.046119	61	k__Bacteria	p__Parcubacteria	unclassified	unclassified	unclassified	unclassified	unclassified
	OTUb_0042	7.4624	0.0063	798	0.203331	80	k__Bacteria	p__Proteobacteria	c__Deltaproteobacteria	o__Myxococcales	f__Haliangiaceae	g__Haliangium	unclassified
	OTUb_0043	0.5524	0.4688	522	0.133006	78	k__Bacteria	p__Candidate_division_OP3	unclassified	unclassified	unclassified	unclassified	unclassified
	OTUb_0044	23.5068	0.0002	610	0.155429	76	k__Bacteria	p__Fibrobacteres	c__Fibrobacteria	o__Fibrobacterales	f__Fibrobacteraceae	g__possible_genus_04	unclassified
	OTUb_0045	15.707	0.0004	8511	2.16861	80	k__Bacteria	p__Bacteroidetes	c__Cytophagia	o__Cytophagales	f__Cytophagaceae	g__Chryseolinea	unclassified
	OTUb_0046	0.00211	0.9621	27	0.00687963	21	k__Bacteria	p__Hydrogenedentes	unclassified	unclassified	unclassified	unclassified	unclassified
	OTUb_0047	0.31943	0.5997	39	0.00993724	26	k__Bacteria	p__Parcubacteria	unclassified	unclassified	unclassified	unclassified	unclassified
	OTUb_0048	21.3555	0.0001	1075	0.273911	80	k__Bacteria	p__Latescibacteria	unclassified	unclassified	unclassified	unclassified	unclassified
	OTUb_0049	4.3155	0.0429	170	0.0433162	64	k__Bacteria	p__Parcubacteria	unclassified	unclassified	unclassified	unclassified	unclassified
	OTUb_0050	0.14995	0.694	230	0.0586043	69	k__Bacteria	p__Elusimicrobia	c__Elusimicrobia	o__Lineage_IIb	unclassified	unclassified	unclassified
	OTUb_0051	0.80197	0.3757	303	0.0772047	70	k__Bacteria	p__Gemmatimonadetes	c__Gemmatimonadetes	o__S0134_terrestrial_group	unclassified	unclassified	unclassified
	OTUb_0052	0.7004	0.4095	532	0.135554	69	k__Bacteria	p__Proteobacteria	c__Gammaproteobacteria	o__Xanthomonadales	f__Solimonadaceae	g__Polycyclovorans	unclassified
	OTUb_0053	14.0722	0.0002	5748	1.4646	80	k__Bacteria	p__Bacteroidetes	c__Flavobacteriia	o__Flavobacteriales	f__Flavobacteriaceae	g__Flavobacterium	unclassified
	OTUb_0054	9.6028	0.0035	92	0.0234417	48	k__Bacteria	p__Planctomycetes	c__Planctomycetacia	o__Planctomycetales	f__Planctomycetaceae	unclassified	unclassified
	OTUb_0055	8.0491	0.0052	557	0.141924	64	k__Bacteria	p__Gemmatimonadetes	c__Gemmatimonadetes	o__Gemmatimonadales	f__Gemmatimonadaceae	unclassified	unclassified
	OTUb_0056	3.6598	0.0585	967	0.246393	80	k__Bacteria	p__Chloroflexi	c__S085	unclassified	unclassified	unclassified	unclassified
	OTUb_0057	3.9075	0.0543	237	0.0603879	67	k__Bacteria	p__Proteobacteria	c__Deltaproteobacteria	o__Syntrophobacterales	f__Syntrophaceae	unclassified	unclassified
	OTUb_0058	36.958	0.0001	932	0.237475	76	k__Bacteria	p__Bacteroidetes	c__Cytophagia	o__Cytophagales	f__Cytophagaceae	g__Adhaeribacter	unclassified
	OTUb_0059	5.5853	0.0179	264	0.0672675	69	k__Bacteria	p__Firmicutes	c__Clostridia	o__Clostridiales	f__Clostridiaceae_1	g__Clostridium_sensu_stricto_1	s__Clostridium_vincentii
	OTUb_0060	7.2591	0.0076	182	0.0463738	66	k__Bacteria	p__Chloroflexi	c__Caldilineae	o__Caldilineales	f__Caldilineaceae	g__Litorilinea	unclassified
	OTUb_0061	0.70416	0.4083	60	0.0152881	42	k__Bacteria	p__Aerophobetes	unclassified	unclassified	unclassified	unclassified	unclassified
	OTUb_0062	1.2081	0.2793	91	0.0231869	42	k__Bacteria	p__Proteobacteria	c__Deltaproteobacteria	o__Desulfurellales	f__Desulfurellaceae	unclassified	unclassified
	OTUb_0063	9.1785	0.003	4670	1.18992	80	k__Bacteria	p__Verrucomicrobia	c__Spartobacteria	o__Chthoniobacterales	f__DA101_soil_group	unclassified	unclassified
	OTUb_0064	21.1203	0.0001	2339	0.59598	80	k__Bacteria	p__Verrucomicrobia	c__Opitutae	o__Opitutales	f__Opitutaceae	g__Opitutus	unclassified
	OTUb_0065	0.00121	0.9708	82	0.0208937	40	k__Bacteria	p__Parcubacteria	unclassified	unclassified	unclassified	unclassified	unclassified
	OTUb_0066	0.0001	0.9914	499	0.127146	78	k__Bacteria	p__Proteobacteria	c__Deltaproteobacteria	o__GR-WP33-30	unclassified	unclassified	unclassified
	OTUb_0067	0.63817	0.4229	180	0.0458642	61	k__Bacteria	p__Planctomycetes	c__OM190	unclassified	unclassified	unclassified	unclassified
	OTUb_0068	2.86939	0.0915	297	0.0756759	77	k__Bacteria	p__Proteobacteria	c__Deltaproteobacteria	o__Bdellovibrionales	f__Bdellovibrionaceae	g__OM27_clade	unclassified
	OTUb_0069	2.8282	0.1035	1834	0.467305	80	k__Bacteria	p__Acidobacteria	c__Acidobacteria	o__Subgroup_3	unclassified	g__Candidatus_Solibacter	unclassified
	OTUb_0070	30.0613	0.0001	764	0.194668	78	k__Bacteria	p__Saccharibacteria	unclassified	unclassified	unclassified	unclassified	unclassified
	OTUb_0071	2.449	0.1232	4	0.0010192	3	k__Bacteria	p__Microgenomates	unclassified	unclassified	unclassified	unclassified	unclassified
	OTUb_0072	0.06327	0.8066	29	0.00738923	24	k__Bacteria	p__Planctomycetes	c__OM190	unclassified	unclassified	unclassified	unclassified
	OTUb_0073	13.0072	0.0004	246	0.0626811	61	k__Bacteria	p__Bacteroidetes	c__Cytophagia	o__Cytophagales	f__Cytophagaceae	g__Sporocytophaga	unclassified
	OTUb_0074	3.3491	0.0754	14	0.00356722	12	k__Bacteria	p__Actinobacteria	c__MB-A2-108	unclassified	unclassified	unclassified	unclassified
	OTUb_0075	9.6447	0.003	153	0.0389846	56	k__Bacteria	p__Proteobacteria	c__Deltaproteobacteria	o__Bdellovibrionales	f__Bdellovibrionaceae	g__Bdellovibrio	unclassified
	OTUb_0076	0.00224	0.9995	2	0.000509602	2	k__Bacteria	p__Microgenomates	unclassified	unclassified	unclassified	unclassified	unclassified
	OTUb_0077	4.2257	0.0421	365	0.0930024	73	k__Bacteria	p__Planctomycetes	c__Planctomycetacia	o__Planctomycetales	f__Planctomycetaceae	g__Planctomyces	unclassified
	OTUb_0078	0.25387	0.6224	173	0.0440806	63	k__Bacteria	p__Omnitrophica	c__NPL-UPA2	unclassified	unclassified	unclassified	unclassified
	OTUb_0079	21.5566	0.0001	635	0.161799	79	k__Bacteria	p__Proteobacteria	c__Deltaproteobacteria	o__Myxococcales	unclassified	unclassified	unclassified
	OTUb_0080	0.3093	0.5914	134	0.0341433	56	k__Bacteria	p__Gemmatimonadetes	c__Gemmatimonadetes	o__BD2-11_terrestrial_group	unclassified	unclassified	unclassified
	OTUb_0081	6.3753	0.0159	64	0.0163073	39	k__Bacteria	p__Bacteroidetes	c__Sphingobacteriia	o__Sphingobacteriales	f__Chitinophagaceae	unclassified	unclassified
	OTUb_0082	9.1013	0.0045	107	0.0272637	45	k__Bacteria	p__Microgenomates	unclassified	unclassified	unclassified	unclassified	unclassified
	OTUb_0083	1.04356	0.3124	97	0.0247157	46	k__Bacteria	p__Candidate_division_OP3	unclassified	unclassified	unclassified	unclassified	unclassified
	OTUb_0084	7.7896	0.0073	305	0.0777143	77	k__Bacteria	p__Armatimonadetes	unclassified	unclassified	unclassified	unclassified	unclassified
	OTUb_0085	0.0637	0.8016	140	0.0356722	66	k__Bacteria	p__Planctomycetes	c__Planctomycetacia	o__Planctomycetales	f__Planctomycetaceae	g__Pir4_lineage	unclassified
	OTUb_0086	0.00733	0.9315	138	0.0351626	55	k__Bacteria	p__Proteobacteria	c__Deltaproteobacteria	o__Desulfobacterales	f__Nitrospinaceae	unclassified	unclassified
	OTUb_0087	1.7059	0.197	430	0.109564	73	k__Bacteria	p__Chloroflexi	c__Chloroflexia	o__Chloroflexales	f__Roseiflexaceae	g__Roseiflexus	unclassified
	OTUb_0088	13.0581	0.0007	112	0.0285377	43	k__Bacteria	p__Chlorobi	c__Ignavibacteria	o__Ignavibacteriales	f__BSV26	unclassified	unclassified
	OTUb_0089	3.5031	0.0685	196	0.049941	70	k__Bacteria	p__TM6	unclassified	unclassified	unclassified	unclassified	unclassified
	OTUb_0090	4.4252	0.0428	128	0.0326145	60	k__Bacteria	p__Planctomycetes	c__Planctomycetacia	o__Planctomycetales	f__Planctomycetaceae	g__Blastopirellula	unclassified
	OTUb_0091	11.0598	0.0022	1352	0.344491	79	k__Bacteria	p__Parcubacteria	unclassified	unclassified	unclassified	unclassified	unclassified
	OTUb_0092	2.4795	0.1184	17	0.00433162	13	k__Bacteria	p__Elusimicrobia	c__Elusimicrobia	unclassified	unclassified	unclassified	unclassified
	OTUb_0093	6.0046	0.0154	110	0.0280281	58	k__Bacteria	p__Elusimicrobia	c__Elusimicrobia	o__Lineage_IV	unclassified	unclassified	unclassified
	OTUb_0094	0.05319	0.815	217	0.0552918	70	k__Bacteria	p__SM2F11	unclassified	unclassified	unclassified	unclassified	unclassified
	OTUb_0095	0.00075	0.9782	24	0.00611523	21	k__Bacteria	p__Parcubacteria	unclassified	unclassified	unclassified	unclassified	unclassified
	OTUb_0096	2.3797	0.1322	15	0.00382202	15	k__Bacteria	p__Cyanobacteria	c__ML635J-21	unclassified	unclassified	unclassified	unclassified
	OTUb_0097	5.9025	0.0149	52	0.0132497	36	k__Bacteria	p__Armatimonadetes	c__Armatimonadia	o__Armatimonadales	unclassified	unclassified	unclassified
	OTUb_0098	7.5619	0.0101	1869	0.476223	80	k__Bacteria	p__Acidobacteria	c__Acidobacteria	o__Subgroup_4	f__45597	unclassified	unclassified
	OTUb_0099	11.7834	0.001	77	0.0196197	33	k__Bacteria	p__Cyanobacteria	c__ML635J-21	unclassified	unclassified	unclassified	unclassified
	OTUb_0100	3.1722	0.0815	586	0.149313	79	k__Bacteria	p__Verrucomicrobia	c__OPB35_soil_group	unclassified	unclassified	unclassified	unclassified
	OTUb_0101	13.7069	0.0003	5340	1.36064	80	k__Bacteria	p__Proteobacteria	c__Betaproteobacteria	o__TRA3-20	unclassified	unclassified	unclassified
	OTUb_0102	2.17178	0.1487	284	0.0723635	69	k__Bacteria	p__Chloroflexi	c__S085	unclassified	unclassified	unclassified	unclassified
	OTUb_0103	10.004	0.0024	51	0.0129949	30	k__Bacteria	p__Planctomycetes	c__vadinHA49	unclassified	unclassified	unclassified	unclassified
	OTUb_0104	0.52341	0.4826	100	0.0254801	45	k__Bacteria	p__Chloroflexi	c__Ktedonobacteria	o__C0119	unclassified	unclassified	unclassified
	OTUb_0105	2.51941	0.119	11	0.00280281	11	k__Bacteria	p__Bacteroidetes	unclassified	unclassified	unclassified	unclassified	unclassified
	OTUb_0106	4.1145	0.0457	217	0.0552918	71	k__Bacteria	p__Planctomycetes	c__Phycisphaerae	o__WD2101_soil_group	unclassified	unclassified	unclassified
	OTUb_0107	6.5741	0.0121	83	0.0211485	42	k__Bacteria	p__Parcubacteria	unclassified	unclassified	unclassified	unclassified	unclassified
	OTUb_0108	1.91092	0.1759	93	0.0236965	52	k__Bacteria	p__Hydrogenedentes	unclassified	unclassified	unclassified	unclassified	unclassified
	OTUb_0109	1.2593	0.2633	121	0.0308309	55	k__Bacteria	p__Planctomycetes	c__OM190	unclassified	unclassified	unclassified	unclassified
	OTUb_0110	0.39493	0.5237	219	0.0558014	59	k__Bacteria	p__Bacteroidetes	c__Sphingobacteriia	o__Sphingobacteriales	f__env.OPS_17	unclassified	unclassified
	OTUb_0111	1.78264	0.1954	14	0.00356722	12	k__Bacteria	p__Microgenomates	unclassified	unclassified	unclassified	unclassified	unclassified
	OTUb_0112	1.33015	0.2548	41	0.0104468	25	k__Bacteria	p__Microgenomates	unclassified	unclassified	unclassified	unclassified	unclassified
	OTUb_0113	0.04175	0.7568	2	0.000509602	2	k__Bacteria	p__Verrucomicrobia	c__OPB35_soil_group	unclassified	unclassified	unclassified	unclassified
	OTUb_0114	2.60944	0.0726	15	0.00382202	4	k__Bacteria	p__Bacteroidetes	c__Cytophagia	o__Cytophagales	unclassified	unclassified	unclassified
	OTUb_0115	3.4661	0.0655	412	0.104978	77	k__Bacteria	p__Microgenomates	unclassified	unclassified	unclassified	unclassified	unclassified
	OTUb_0116	1.87233	0.1752	621	0.158231	80	k__Bacteria	p__Chloroflexi	c__TK10	unclassified	unclassified	unclassified	unclassified
	OTUb_0117	0.24843	0.624	559	0.142434	80	k__Bacteria	p__Acidobacteria	c__Holophagae	o__Subgroup_10	f__ABS-19	unclassified	unclassified
	OTUb_0118	16.8109	0.0001	414	0.105488	73	k__Bacteria	p__Acidobacteria	c__Subgroup_22	unclassified	unclassified	unclassified	unclassified
	OTUb_0119	0.15837	0.6939	807	0.205624	79	k__Bacteria	p__Chlorobi	c__Chlorobia	o__Chlorobiales	f__SJA-28	unclassified	unclassified
	OTUb_0120	5.06	0.0288	25	0.00637003	17	k__Bacteria	p__Parcubacteria	unclassified	unclassified	unclassified	unclassified	unclassified
	OTUb_0121	1.75915	0.1903	96	0.0244609	46	k__Bacteria	p__Cyanobacteria	c__Melainabacteria	o__Vampirovibrionales	unclassified	unclassified	unclassified
	OTUb_0122	0.44072	0.4964	337	0.085868	73	k__Bacteria	p__Proteobacteria	c__Deltaproteobacteria	o__Desulfobacterales	f__Nitrospinaceae	g__Candidatus_Entotheonella	unclassified
	OTUb_0123	0.35487	0.5543	259	0.0659935	71	k__Bacteria	p__Planctomycetes	c__Phycisphaerae	o__CCM11a	unclassified	unclassified	unclassified
	OTUb_0124	6.262	0.0124	66	0.0168169	39	k__Bacteria	p__Proteobacteria	c__Deltaproteobacteria	o__Oligoflexales	unclassified	unclassified	unclassified
	OTUb_0125	2.1212	0.153	1798	0.458132	80	k__Bacteria	p__Chloroflexi	c__KD4-96	unclassified	unclassified	unclassified	unclassified
	OTUb_0126	12.4882	0.0006	1268	0.323088	77	k__Bacteria	p__Acidobacteria	c__Subgroup_22	unclassified	unclassified	unclassified	unclassified
	OTUb_0127	12.7078	0.0001	265	0.0675223	53	k__Bacteria	p__Proteobacteria	c__Gammaproteobacteria	o__Oceanospirillales	f__Oceanospirillaceae	g__Pseudospirillum	unclassified
	OTUb_0128	5.2709	0.0273	216	0.055037	67	k__Bacteria	unclassified	unclassified	unclassified	unclassified	unclassified	unclassified
	OTUb_0129	5e-05	0.996	355	0.0904544	74	k__Bacteria	p__Armatimonadetes	c__Chthonomonadetes	o__Chthonomonadales	unclassified	unclassified	unclassified
	OTUb_0130	1.2949	0.2604	1127	0.287161	80	k__Bacteria	p__Bacteroidetes	c__Cytophagia	o__Cytophagales	f__Cytophagaceae	unclassified	unclassified
	OTUb_0131	0.22625	0.6383	194	0.0494314	69	k__Bacteria	p__Elusimicrobia	c__Elusimicrobia	o__MVP-88	unclassified	unclassified	unclassified
	OTUb_0132	7.4723	0.0086	501	0.127655	78	k__Bacteria	p__Actinobacteria	c__Acidimicrobiia	o__Acidimicrobiales	f__Acidimicrobiaceae	unclassified	unclassified
	OTUb_0133	14.7862	0.0001	103	0.0262445	37	k__Bacteria	p__Bacteroidetes	c__Sphingobacteriia	o__Sphingobacteriales	f__Chitinophagaceae	unclassified	unclassified
	OTUb_0134	0.18246	0.6666	351	0.0894352	76	k__Bacteria	p__Planctomycetes	c__Planctomycetacia	o__Planctomycetales	f__Planctomycetaceae	unclassified	unclassified
	OTUb_0136	2.6174	0.114	25	0.00637003	20	k__Bacteria	unclassified	unclassified	unclassified	unclassified	unclassified	unclassified
	OTUb_0137	10.6832	0.002	100	0.0254801	47	k__Bacteria	p__Microgenomates	unclassified	unclassified	unclassified	unclassified	unclassified
	OTUb_0138	3.2993	0.077	55	0.0140141	31	k__Bacteria	p__Bacteroidetes	c__Sphingobacteriia	o__Sphingobacteriales	f__Saprospiraceae	unclassified	unclassified
	OTUb_0139	5.5714	0.0198	1482	0.377615	74	k__Bacteria	p__Acidobacteria	c__Acidobacteria	o__Subgroup_6	unclassified	unclassified	unclassified
	OTUb_0140	23.3192	0.0001	6393	1.62894	80	k__Bacteria	p__Acidobacteria	c__Acidobacteria	o__Subgroup_4	unclassified	g__Blastocatella	unclassified
	OTUb_0141	2.71113	0.111	30	0.00764403	23	k__Bacteria	p__Parcubacteria	unclassified	unclassified	unclassified	unclassified	unclassified
	OTUb_0142	20.829	0.0001	55	0.0140141	36	k__Bacteria	p__Parcubacteria	unclassified	unclassified	unclassified	unclassified	unclassified
	OTUb_0143	3.6358	0.0685	4	0.0010192	4	k__Bacteria	p__WCHB1-60	unclassified	unclassified	unclassified	unclassified	unclassified
	OTUb_0144	0.64098	0.4217	23	0.00586043	17	k__Bacteria	p__Parcubacteria	unclassified	unclassified	unclassified	unclassified	unclassified
	OTUb_0145	14.0762	0.0004	326	0.0830652	72	k__Bacteria	p__Saccharibacteria	unclassified	unclassified	unclassified	unclassified	unclassified
	OTUb_0146	3.5468	0.0615	8	0.00203841	7	k__Bacteria	p__Parcubacteria	unclassified	unclassified	unclassified	unclassified	unclassified
	OTUb_0147	2.5611	0.1196	11	0.00280281	5	k__Bacteria	p__Proteobacteria	c__Deltaproteobacteria	o__Bdellovibrionales	f__Bacteriovoracaceae	g__Peredibacter	unclassified
	OTUb_0149	20.7242	0.0001	170	0.0433162	61	k__Bacteria	p__Proteobacteria	c__Deltaproteobacteria	o__Myxococcales	f__KD3-10	unclassified	unclassified
	OTUb_0150	2.14509	0.1504	184	0.0468834	50	k__Bacteria	p__Proteobacteria	c__Deltaproteobacteria	o__Desulfobacterales	f__Nitrospinaceae	unclassified	unclassified
	OTUb_0151	0.05616	0.811	82	0.0208937	46	k__Bacteria	p__Parcubacteria	unclassified	unclassified	unclassified	unclassified	unclassified
	OTUb_0152	10.6492	0.0015	181	0.046119	61	k__Bacteria	p__Chloroflexi	c__Anaerolineae	o__Anaerolineales	f__Anaerolineaceae	unclassified	unclassified
	OTUb_0153	3.7232	0.0595	78	0.0198745	41	k__Bacteria	p__Microgenomates	unclassified	unclassified	unclassified	unclassified	unclassified
	OTUb_0154	4e-05	0.9954	3042	0.775105	80	k__Bacteria	p__Gemmatimonadetes	c__Gemmatimonadetes	o__Gemmatimonadales	f__Gemmatimonadaceae	unclassified	unclassified
	OTUb_0156	2.84849	0.0975	473	0.120521	77	k__Bacteria	p__Acidobacteria	c__Acidobacteria	o__Subgroup_18	unclassified	unclassified	unclassified
	OTUb_0157	0.4152	0.5178	43	0.0109564	28	k__Bacteria	p__Proteobacteria	c__Deltaproteobacteria	unclassified	unclassified	unclassified	unclassified
	OTUb_0158	9.503	0.003	85	0.0216581	43	k__Bacteria	p__Spirochaetae	c__Spirochaetes	o__Spirochaetales	f__Leptospiraceae	g__Turneriella	s__Turneriella_parva
	OTUb_0159	4.7718	0.032	28	0.00713443	19	k__Bacteria	p__Proteobacteria	c__TA18	unclassified	unclassified	unclassified	unclassified
	OTUb_0160	2.18381	0.139	35	0.00891804	25	k__Bacteria	p__Cyanobacteria	c__Melainabacteria	o__Vampirovibrionales	unclassified	unclassified	unclassified
	OTUb_0161	0.6268	0.4316	452	0.11517	77	k__Bacteria	p__Chlorobi	c__Chlorobia	o__Chlorobiales	f__OPB56	unclassified	unclassified
	OTUb_0163	0.30971	0.5871	146	0.037201	56	k__Bacteria	p__Planctomycetes	c__Planctomycetacia	o__Planctomycetales	f__Planctomycetaceae	unclassified	unclassified
	OTUb_0164	41.559	0.0001	449	0.114406	71	k__Bacteria	p__Bacteroidetes	c__Sphingobacteriia	o__Sphingobacteriales	f__env.OPS_17	unclassified	unclassified
	OTUb_0165	0.12808	0.7222	73	0.0186005	47	k__Bacteria	p__Gracilibacteria	unclassified	unclassified	unclassified	unclassified	unclassified
	OTUb_0166	12.0467	0.0011	838	0.213523	80	k__Bacteria	p__Chlorobi	c__Ignavibacteria	o__Ignavibacteriales	f__BSV26	unclassified	unclassified
	OTUb_0167	1.0026	0.3329	7	0.00178361	7	k__Bacteria	p__Proteobacteria	c__TA18	unclassified	unclassified	unclassified	unclassified
	OTUb_0168	6.7586	0.0117	98	0.0249705	51	k__Bacteria	p__Proteobacteria	c__Epsilonproteobacteria	o__Campylobacterales	f__Helicobacteraceae	unclassified	unclassified
	OTUb_0170	5.0544	0.0266	73	0.0186005	40	k__Bacteria	p__Bacteroidetes	unclassified	unclassified	unclassified	unclassified	unclassified
	OTUb_0171	4.2974	0.0409	73	0.0186005	43	k__Bacteria	p__Planctomycetes	c__Planctomycetacia	o__Planctomycetales	f__Planctomycetaceae	unclassified	unclassified
	OTUb_0172	16.4913	0.0004	430	0.109564	75	k__Bacteria	p__Bacteroidetes	c__Sphingobacteriia	o__Sphingobacteriales	f__PHOS-HE51	unclassified	unclassified
	OTUb_0173	15.5864	0.0005	111	0.0282829	48	k__Bacteria	p__Chlorobi	c__Chlorobia	o__Chlorobiales	f__OPB56	unclassified	unclassified
	OTUb_0175	0.05787	0.8169	354	0.0901996	76	k__Bacteria	p__Chloroflexi	c__TK10	unclassified	unclassified	unclassified	unclassified
	OTUb_0176	9.6622	0.0017	87	0.0221677	31	k__Bacteria	p__Chlorobi	c__Chlorobia	o__Chlorobiales	f__OPB56	unclassified	unclassified
	OTUb_0177	0.1425	0.7098	15	0.00382202	14	k__Bacteria	p__Acidobacteria	c__Acidobacteria	o__Subgroup_9	unclassified	unclassified	unclassified
	OTUb_0178	1.3584	0.2521	148	0.0377106	55	k__Bacteria	p__Chloroflexi	c__Thermomicrobia	o__JG30-KF-CM45	unclassified	unclassified	unclassified
	OTUb_0179	3.3975	0.0695	477	0.12154	78	k__Bacteria	p__Planctomycetes	c__Phycisphaerae	o__Phycisphaerales	f__Phycisphaeraceae	g__AKYG587	unclassified
	OTUb_0180	5.9626	0.0144	27	0.00687963	16	k__Bacteria	p__Elusimicrobia	c__Elusimicrobia	o__FCPU453	unclassified	unclassified	unclassified
	OTUb_0181	2.37683	0.1321	159	0.0405134	68	k__Bacteria	p__Bacteroidetes	c__Sphingobacteriia	o__Sphingobacteriales	f__Chitinophagaceae	unclassified	unclassified
	OTUb_0182	5.2017	0.0227	36	0.00917284	26	k__Bacteria	p__Proteobacteria	c__Betaproteobacteria	o__Neisseriales	f__Neisseriaceae	unclassified	unclassified
	OTUb_0183	0.34835	0.5489	64	0.0163073	42	k__Bacteria	p__SHA-109	unclassified	unclassified	unclassified	unclassified	unclassified
	OTUb_0184	3.9742	0.0487	7	0.00178361	7	k__Bacteria	p__Parcubacteria	unclassified	unclassified	unclassified	unclassified	unclassified
	OTUb_0185	38.136	0.0001	2977	0.758543	80	k__Bacteria	p__Proteobacteria	c__Betaproteobacteria	o__SC-I-84	unclassified	unclassified	unclassified
	OTUb_0186	0.01911	0.8917	7	0.00178361	7	k__Bacteria	p__Hydrogenedentes	unclassified	unclassified	unclassified	unclassified	unclassified
	OTUb_0187	9.5261	0.0042	51	0.0129949	31	k__Bacteria	p__Proteobacteria	c__Deltaproteobacteria	o__Bdellovibrionales	f__Bdellovibrionaceae	g__Bdellovibrio	unclassified
	OTUb_0188	0.53394	0.4699	25	0.00637003	17	k__Bacteria	p__Proteobacteria	c__Deltaproteobacteria	o__Myxococcales	f__FFCH16767	unclassified	unclassified
	OTUb_0189	11.4839	0.0009	134	0.0341433	47	k__Bacteria	p__Bacteroidetes	c__Sphingobacteriia	o__Sphingobacteriales	f__Chitinophagaceae	unclassified	unclassified
	OTUb_0190	0.33947	0.5614	234	0.0596235	69	k__Bacteria	p__SM2F11	unclassified	unclassified	unclassified	unclassified	unclassified
	OTUb_0191	0.89788	0.3538	34	0.00866324	21	k__Bacteria	p__Proteobacteria	c__Gammaproteobacteria	o__Legionellales	f__Coxiellaceae	g__Aquicella	unclassified
	OTUb_0192	2.93006	0.0882	1152	0.293531	78	k__Bacteria	p__Planctomycetes	c__Planctomycetacia	o__Planctomycetales	f__Planctomycetaceae	g__Pirellula	unclassified
	OTUb_0194	7.0166	0.008	35	0.00891804	27	k__Bacteria	p__Chloroflexi	c__Anaerolineae	o__Anaerolineales	f__Anaerolineaceae	unclassified	unclassified
	OTUb_0195	2.17032	0.1472	41	0.0104468	25	k__Bacteria	p__Parcubacteria	unclassified	unclassified	unclassified	unclassified	unclassified
	OTUb_0196	1.83156	0.2387	2	0.000509602	2	k__Bacteria	p__Parcubacteria	unclassified	unclassified	unclassified	unclassified	unclassified
	OTUb_0197	39.985	0.0001	1200	0.305761	80	k__Bacteria	p__Proteobacteria	c__Deltaproteobacteria	o__Myxococcales	f__BIrii41	unclassified	unclassified
	OTUb_0198	6.6313	0.016	4491	1.14431	80	k__Bacteria	p__Acidobacteria	c__Acidobacteria	o__Subgroup_6	unclassified	unclassified	unclassified
	OTUb_0199	0.14393	0.7062	50	0.0127401	34	k__Bacteria	p__Proteobacteria	c__Deltaproteobacteria	o__Desulfobacterales	f__Nitrospinaceae	unclassified	unclassified
	OTUb_0200	4.5071	0.0305	18	0.00458642	15	k__Bacteria	p__Parcubacteria	unclassified	unclassified	unclassified	unclassified	unclassified
	OTUb_0201	3.7387	0.0512	3	0.000764403	3	k__Bacteria	p__Spirochaetae	c__Spirochaetes	o__Spirochaetales	f__Spirochaetaceae	unclassified	unclassified
	OTUb_0202	0.25171	0.629	11	0.00280281	11	k__Bacteria	p__WCHB1-60	unclassified	unclassified	unclassified	unclassified	unclassified
	OTUb_0203	6.0361	0.0067	16	0.00407682	8	k__Bacteria	p__Microgenomates	unclassified	unclassified	unclassified	unclassified	unclassified
	OTUb_0204	0.18665	0.6751	48	0.0122305	34	k__Bacteria	p__Firmicutes	c__Clostridia	o__Clostridiales	f__Ruminococcaceae	g__Ruminiclostridium_1	unclassified
	OTUb_0205	0.48267	0.4993	29	0.00738923	25	k__Bacteria	unclassified	unclassified	unclassified	unclassified	unclassified	unclassified
	OTUb_0206	9.6036	0.0024	74	0.0188553	42	k__Bacteria	p__Planctomycetes	c__Phycisphaerae	o__Pla1_lineage	unclassified	unclassified	unclassified
	OTUb_0207	17.952	0.0002	372	0.094786	73	k__Bacteria	p__Bacteroidetes	c__Sphingobacteriia	o__Sphingobacteriales	f__AKYH767	unclassified	unclassified
	OTUb_0208	19.9321	0.0001	551	0.140395	75	k__Bacteria	p__Verrucomicrobia	c__Verrucomicrobiae	o__Verrucomicrobiales	f__Verrucomicrobiaceae	g__Luteolibacter	unclassified
	OTUb_0209	1	0.5088	2	0.000509602	1	k__Bacteria	p__Bacteroidetes	c__Bacteroidia	o__Bacteroidales	f__Porphyromonadaceae	unclassified	unclassified
	OTUb_0210	2.3623	0.1336	160	0.0407682	61	k__Bacteria	p__Proteobacteria	c__Deltaproteobacteria	o__Myxococcales	f__P3OB-42	unclassified	unclassified
	OTUb_0211	4.7638	0.0339	124	0.0315953	60	k__Bacteria	p__Planctomycetes	c__Pla3_lineage	unclassified	unclassified	unclassified	unclassified
	OTUb_0212	48.836	0.0001	345	0.0879064	73	k__Bacteria	p__Verrucomicrobia	c__Verrucomicrobiae	o__Verrucomicrobiales	f__Verrucomicrobiaceae	unclassified	unclassified
	OTUb_0213	1.5331	0.2432	5	0.00127401	5	k__Bacteria	p__Chloroflexi	c__Chloroflexia	o__Herpetosiphonales	f__Herpetosiphonaceae	g__Herpetosiphon	unclassified
	OTUb_0214	13.831	0.0002	106	0.0270089	53	k__Bacteria	p__Chloroflexi	unclassified	unclassified	unclassified	unclassified	unclassified
	OTUb_0215	6.2571	0.0147	64	0.0163073	36	k__Bacteria	p__Proteobacteria	c__Deltaproteobacteria	o__Oligoflexales	f__Oligoflexaceae	unclassified	unclassified
	OTUb_0216	0.36392	0.56	28	0.00713443	23	k__Bacteria	p__Planctomycetes	c__Phycisphaerae	o__mle1-8	unclassified	unclassified	unclassified
	OTUb_0217	9.2989	0.0024	7	0.00178361	6	k__Bacteria	p__Firmicutes	c__Erysipelotrichia	o__Erysipelotrichales	f__Erysipelotrichaceae	g__Asteroleplasma	unclassified
	OTUb_0218	0.56426	0.4489	95	0.0242061	45	k__Bacteria	p__Bacteroidetes	c__Sphingobacteriia	o__Sphingobacteriales	f__Chitinophagaceae	unclassified	unclassified
	OTUb_0219	12.2814	0.0007	1653	0.421186	73	k__Bacteria	p__Nitrospirae	c__Nitrospira	o__Nitrospirales	f__0319-6A21	unclassified	unclassified
	OTUb_0220	10.2898	0.0002	62	0.0157977	23	k__Bacteria	p__Planctomycetes	c__vadinHA49	unclassified	unclassified	unclassified	unclassified
	OTUb_0221	6.0094	0.0144	449	0.114406	77	k__Bacteria	p__Latescibacteria	unclassified	unclassified	unclassified	unclassified	unclassified
	OTUb_0222	4.7314	0.0266	26	0.00662483	22	k__Bacteria	p__Planctomycetes	c__OM190	unclassified	unclassified	unclassified	unclassified
	OTUb_0223	4.9408	0.0216	60	0.0152881	33	k__Bacteria	p__TM6	unclassified	unclassified	unclassified	unclassified	unclassified
	OTUb_0224	16.7894	0.0001	794	0.202312	78	k__Bacteria	p__Actinobacteria	c__Actinobacteria	o__Propionibacteriales	f__Nocardioidaceae	g__Marmoricola	unclassified
	OTUb_0225	0.00512	0.9473	8	0.00203841	8	k__Bacteria	p__Candidate_division_OP3	unclassified	unclassified	unclassified	unclassified	unclassified
	OTUb_0226	20.1276	0.0001	631	0.160779	74	k__Bacteria	p__Acidobacteria	c__Acidobacteria	o__Acidobacteriales	f__Acidobacteriaceae_(Subgroup_1)	unclassified	unclassified
	OTUb_0227	13.0683	0.0008	504	0.12842	58	k__Bacteria	unclassified	unclassified	unclassified	unclassified	unclassified	unclassified
	OTUb_0228	2.57999	0.1232	5	0.00127401	5	k__Bacteria	p__Hydrogenedentes	unclassified	unclassified	unclassified	unclassified	unclassified
	OTUb_0230	4.09	0.0486	40	0.010192	26	k__Bacteria	p__Chloroflexi	c__Chloroflexia	o__Herpetosiphonales	f__Herpetosiphonaceae	g__Herpetosiphon	unclassified
	OTUb_0231	2.00358	0.1608	412	0.104978	72	k__Bacteria	p__Chloroflexi	c__Ardenticatenia	unclassified	unclassified	unclassified	unclassified
	OTUb_0232	28.1362	0.0001	2991	0.76211	80	k__Bacteria	p__Acidobacteria	c__Acidobacteria	o__Subgroup_4	f__45597	unclassified	unclassified
	OTUb_0234	3.1682	0.0813	55	0.0140141	32	k__Bacteria	p__Planctomycetes	c__Planctomycetacia	o__Planctomycetales	f__Planctomycetaceae	g__Singulisphaera	unclassified
	OTUb_0235	19.5724	0.0001	160	0.0407682	44	k__Bacteria	p__Spirochaetae	c__Spirochaetes	o__Spirochaetales	f__Spirochaetaceae	g__Spirochaeta_2	unclassified
	OTUb_0236	0.38505	0.5317	69	0.0175813	39	k__Bacteria	p__SM2F11	unclassified	unclassified	unclassified	unclassified	unclassified
	OTUb_0237	2.89734	0.1011	68	0.0173265	42	k__Bacteria	p__Planctomycetes	c__Pla4_lineage	unclassified	unclassified	unclassified	unclassified
	OTUb_0238	3.4557	0.0682	19	0.00484122	12	k__Bacteria	p__Parcubacteria	unclassified	unclassified	unclassified	unclassified	unclassified
	OTUb_0239	0.0132	0.9185	4	0.0010192	4	k__Bacteria	p__Firmicutes	c__Clostridia	o__Clostridiales	f__Family_XVIII	g__Symbiobacterium	s__Symbiobacterium_thermophilum
	OTUb_0240	10.74	0.0015	536	0.136573	76	k__Bacteria	p__Acidobacteria	c__Acidobacteria	o__Subgroup_25	unclassified	unclassified	unclassified
	OTUb_0241	8.152	0.0045	484	0.123324	76	k__Bacteria	p__Chloroflexi	c__Ardenticatenia	unclassified	unclassified	unclassified	unclassified
	OTUb_0242	0.8229	0.3736	262	0.0667579	72	k__Bacteria	p__Latescibacteria	unclassified	unclassified	unclassified	unclassified	unclassified
	OTUb_0244	0.7677	0.3833	81	0.0206389	46	k__Bacteria	p__Firmicutes	c__Erysipelotrichia	o__Erysipelotrichales	f__Erysipelotrichaceae	g__Asteroleplasma	unclassified
	OTUb_0245	3.3997	0.0682	7	0.00178361	7	k__Bacteria	p__Parcubacteria	unclassified	unclassified	unclassified	unclassified	unclassified
	OTUb_0246	2.18011	0.1424	38	0.00968244	24	k__Bacteria	p__Candidate_division_OP3	unclassified	unclassified	unclassified	unclassified	unclassified
	OTUb_0247	1e-05	0.9979	4	0.0010192	4	k__Bacteria	p__Bacteroidetes	c__Cytophagia	o__Cytophagales	f__Flammeovirgaceae	g__Candidatus_Amoebophilus	unclassified
	OTUb_0248	0.99475	0.3271	16	0.00407682	11	k__Bacteria	p__Chloroflexi	c__Ardenticatenia	unclassified	unclassified	unclassified	unclassified
	OTUb_0249	4.8821	0.0296	19	0.00484122	13	k__Bacteria	p__Candidate_division_OP3	unclassified	unclassified	unclassified	unclassified	unclassified
	OTUb_0250	0.36154	0.5636	27	0.00687963	22	k__Bacteria	unclassified	unclassified	unclassified	unclassified	unclassified	unclassified
	OTUb_0251	20.6862	0.0002	5213	1.32828	80	k__Bacteria	p__Bacteroidetes	c__Sphingobacteriia	o__Sphingobacteriales	f__Chitinophagaceae	unclassified	unclassified
	OTUb_0252	2e-05	0.9971	112	0.0285377	53	k__Bacteria	p__Acidobacteria	c__Acidobacteria	o__AT-s3-28	unclassified	unclassified	unclassified
	OTUb_0253	2.3537	0.1328	560	0.142689	78	k__Bacteria	p__Chlorobi	c__Chlorobia	o__Chlorobiales	f__SJA-28	unclassified	unclassified
	OTUb_0254	9.2572	0.0039	976	0.248686	80	k__Bacteria	p__Proteobacteria	c__Deltaproteobacteria	o__Myxococcales	f__Haliangiaceae	g__Haliangium	unclassified
	OTUb_0255	1.7856	0.1932	12	0.00305761	8	k__Bacteria	p__Bacteroidetes	c__Flavobacteriia	o__Flavobacteriales	f__NS9_marine_group	unclassified	unclassified
	OTUb_0256	5.7197	0.0184	210	0.0535082	66	k__Bacteria	p__Proteobacteria	c__Deltaproteobacteria	o__Myxococcales	f__Elev-16S-1158	unclassified	unclassified
	OTUb_0257	10.0837	0.0021	624	0.158996	76	k__Bacteria	p__Proteobacteria	c__Deltaproteobacteria	o__Desulfuromonadales	f__Desulfuromonadaceae	g__Desulfuromonas	unclassified
	OTUb_0258	5.5659	0.0211	370	0.0942764	74	k__Bacteria	p__Proteobacteria	c__Deltaproteobacteria	o__Oligoflexales	unclassified	unclassified	unclassified
	OTUb_0259	0.78986	0.3917	9	0.00229321	8	k__Bacteria	p__Verrucomicrobia	c__OPB35_soil_group	unclassified	unclassified	unclassified	unclassified
	OTUb_0260	0.93449	0.4264	6	0.00152881	5	k__Bacteria	p__Proteobacteria	c__Deltaproteobacteria	unclassified	unclassified	unclassified	unclassified
	OTUb_0261	1.79197	0.2371	2	0.000509602	2	k__Bacteria	p__Microgenomates	unclassified	unclassified	unclassified	unclassified	unclassified
	OTUb_0262	0.00218	0.9991	2	0.000509602	2	k__Bacteria	p__Actinobacteria	c__Actinobacteria	o__Micrococcales	f__Microbacteriaceae	g__Marisediminicola	unclassified
	OTUb_0263	1.58248	0.2176	88	0.0224225	42	k__Bacteria	p__Chloroflexi	unclassified	unclassified	unclassified	unclassified	unclassified
	OTUb_0264	2.9853	0.1004	5	0.00127401	5	k__Bacteria	p__Parcubacteria	unclassified	unclassified	unclassified	unclassified	unclassified
	OTUb_0265	8.1926	0.0059	245	0.0624263	60	k__Bacteria	p__Planctomycetes	c__OM190	unclassified	unclassified	unclassified	unclassified
	OTUb_0266	0.0546	0.8132	30	0.00764403	23	k__Bacteria	p__Planctomycetes	c__Pla4_lineage	unclassified	unclassified	unclassified	unclassified
	OTUb_0267	1.10604	0.3038	49	0.0124853	34	k__Bacteria	p__Acidobacteria	c__Acidobacteria	o__Subgroup_2	unclassified	unclassified	unclassified
	OTUb_0268	1.24452	0.3658	6	0.00152881	3	k__Bacteria	p__Bacteroidetes	c__Flavobacteriia	o__Flavobacteriales	f__Flavobacteriaceae	g__Flavobacterium	unclassified
	OTUb_0269	0.6077	0.432	39	0.00993724	31	k__Bacteria	p__Elusimicrobia	c__Elusimicrobia	o__Lineage_IIc	unclassified	unclassified	unclassified
	OTUb_0270	2.889	0.1354	3	0.000764403	3	k__Bacteria	unclassified	unclassified	unclassified	unclassified	unclassified	unclassified
	OTUb_0272	0.40641	0.5345	25	0.00637003	23	k__Bacteria	p__Chloroflexi	c__TK10	unclassified	unclassified	unclassified	unclassified
	OTUb_0273	7.4811	0.0064	78	0.0198745	36	k__Bacteria	p__Proteobacteria	c__Deltaproteobacteria	o__Bdellovibrionales	f__Bacteriovoracaceae	unclassified	unclassified
	OTUb_0274	32.874	0.0001	275	0.0700703	77	k__Bacteria	p__Firmicutes	c__Bacilli	o__Bacillales	f__Paenibacillaceae	g__Paenibacillus	unclassified
	OTUb_0275	0.67227	0.4187	124	0.0315953	55	k__Bacteria	p__Firmicutes	c__Clostridia	o__Clostridiales	f__Peptostreptococcaceae	g__Romboutsia	unclassified
	OTUb_0276	1.6285	0.2033	81	0.0206389	48	k__Bacteria	p__Planctomycetes	c__Phycisphaerae	o__Phycisphaerales	f__Phycisphaeraceae	unclassified	unclassified
	OTUb_0277	17.6397	0.0001	624	0.158996	80	k__Bacteria	p__Bacteroidetes	c__Sphingobacteriia	o__Sphingobacteriales	f__Chitinophagaceae	g__Chitinophaga	unclassified
	OTUb_0278	0.76932	0.4214	13	0.00331241	11	k__Bacteria	p__Planctomycetes	c__BD7-11	unclassified	unclassified	unclassified	unclassified
	OTUb_0279	3e-05	0.9948	116	0.0295569	58	k__Bacteria	p__Proteobacteria	c__Alphaproteobacteria	o__Rickettsiales	f__Holosporaceae	unclassified	unclassified
	OTUb_0280	0.08203	0.7454	2	0.000509602	2	k__Bacteria	unclassified	unclassified	unclassified	unclassified	unclassified	unclassified
	OTUb_0281	13.3415	0.0007	57	0.0145237	36	k__Bacteria	p__Chloroflexi	c__Ardenticatenia	o__Ardenticatenales	unclassified	unclassified	unclassified
	OTUb_0282	7.1372	0.0063	369	0.0940216	77	k__Bacteria	p__Firmicutes	c__Bacilli	o__Bacillales	f__Paenibacillaceae	g__Paenibacillus	s__Paenibacillus_prosopidis
	OTUb_0283	1.20764	0.2746	30	0.00764403	20	k__Bacteria	p__Candidate_division_OP3	unclassified	unclassified	unclassified	unclassified	unclassified
	OTUb_0284	0.77774	0.4731	9	0.00229321	6	k__Bacteria	p__Parcubacteria	unclassified	unclassified	unclassified	unclassified	unclassified
	OTUb_0285	2.74495	0.1064	100	0.0254801	50	k__Bacteria	p__Verrucomicrobia	c__S-BQ2-57_soil_group	unclassified	unclassified	unclassified	unclassified
	OTUb_0286	1.78127	0.1944	36	0.00917284	15	k__Bacteria	p__Bacteroidetes	c__Cytophagia	o__Cytophagales	f__Cytophagaceae	g__Emticicia	unclassified
	OTUb_0287	0.35532	0.5659	57	0.0145237	33	k__Bacteria	p__Firmicutes	c__Clostridia	o__Clostridiales	f__Lachnospiraceae	g__Mobilitalea	unclassified
	OTUb_0288	0.8215	0.3713	75	0.0191101	40	k__Bacteria	p__Proteobacteria	c__Deltaproteobacteria	unclassified	unclassified	unclassified	unclassified
	OTUb_0289	0.02539	0.8812	3	0.000764403	3	k__Bacteria	unclassified	unclassified	unclassified	unclassified	unclassified	unclassified
	OTUb_0290	0.0919	0.77	9	0.00229321	8	k__Bacteria	p__Fibrobacteres	c__Fibrobacteria	o__Fibrobacterales	f__possible_family_01	unclassified	unclassified
	OTUb_0291	0.21354	0.6571	29	0.00738923	22	k__Bacteria	p__Planctomycetes	c__BD7-11	unclassified	unclassified	unclassified	unclassified
	OTUb_0292	0.8456	0.3889	16	0.00407682	10	k__Bacteria	p__Planctomycetes	c__BD7-11	unclassified	unclassified	unclassified	unclassified
	OTUb_0293	1.10489	0.3753	4	0.0010192	3	k__Bacteria	p__Parcubacteria	unclassified	unclassified	unclassified	unclassified	unclassified
	OTUb_0294	7.7999	0.0044	10	0.00254801	9	k__Bacteria	unclassified	unclassified	unclassified	unclassified	unclassified	unclassified
	OTUb_0295	2.77886	0.1243	3	0.000764403	3	k__Bacteria	unclassified	unclassified	unclassified	unclassified	unclassified	unclassified
	OTUb_0296	0.22203	0.6339	80	0.0203841	43	k__Bacteria	p__Proteobacteria	c__Deltaproteobacteria	o__GR-WP33-30	unclassified	unclassified	unclassified
	OTUb_0297	3.05578	0.0694	4	0.0010192	4	k__Bacteria	p__Parcubacteria	unclassified	unclassified	unclassified	unclassified	unclassified
	OTUb_0298	0.1874	0.6716	2406	0.613051	80	k__Bacteria	p__Proteobacteria	c__Betaproteobacteria	o__Nitrosomonadales	f__Nitrosomonadaceae	unclassified	unclassified
	OTUb_0299	16.5198	0.0001	28	0.00713443	12	k__Bacteria	p__Spirochaetae	c__Spirochaetes	o__Spirochaetales	f__Leptospiraceae	g__Leptospira	unclassified
	OTUb_0300	0.00743	0.9315	32	0.00815363	21	k__Bacteria	p__Microgenomates	unclassified	unclassified	unclassified	unclassified	unclassified
	OTUb_0301	2.50658	0.1177	376	0.0958052	77	k__Bacteria	p__Chloroflexi	c__TK10	unclassified	unclassified	unclassified	unclassified
	OTUb_0302	0.06165	0.8046	259	0.0659935	69	k__Bacteria	p__Planctomycetes	c__Phycisphaerae	o__WD2101_soil_group	unclassified	unclassified	unclassified
	OTUb_0303	1.41111	0.2394	40	0.010192	27	k__Bacteria	p__Planctomycetes	c__BD7-11	unclassified	unclassified	unclassified	unclassified
	OTUb_0304	0.50064	0.4807	88	0.0224225	48	k__Bacteria	p__Parcubacteria	unclassified	unclassified	unclassified	unclassified	unclassified
	OTUb_0306	0.08603	0.7685	84	0.0214033	41	k__Bacteria	p__Planctomycetes	c__Phycisphaerae	o__S-70	unclassified	unclassified	unclassified
	OTUb_0307	0.01126	0.9197	22	0.00560562	19	k__Bacteria	p__Gracilibacteria	unclassified	unclassified	unclassified	unclassified	unclassified
	OTUb_0308	0.4311	0.5228	16	0.00407682	11	k__Bacteria	p__Firmicutes	c__Clostridia	o__Clostridiales	f__Clostridiales_Incertae_Sedis	g__Proteiniborus	unclassified
	OTUb_0309	0.21908	0.6485	16	0.00407682	11	k__Bacteria	p__Lentisphaerae	c__WCHB1-41	unclassified	unclassified	unclassified	unclassified
	OTUb_0310	0.93967	0.3267	40	0.010192	30	k__Bacteria	p__JL-ETNP-Z39	unclassified	unclassified	unclassified	unclassified	unclassified
	OTUb_0311	3.6574	0.0608	33	0.00840844	26	k__Bacteria	p__Planctomycetes	c__vadinHA49	unclassified	unclassified	unclassified	unclassified
	OTUb_0312	0.2653	0.6114	28	0.00713443	22	k__Bacteria	p__Bacteroidetes	c__Cytophagia	o__Cytophagales	f__Cytophagaceae	g__Hymenobacter	unclassified
	OTUb_0313	1.19877	0.2981	320	0.0815363	70	k__Bacteria	p__Saccharibacteria	unclassified	unclassified	unclassified	unclassified	unclassified
	OTUb_0314	0.30871	0.5773	31	0.00789883	23	k__Bacteria	p__Proteobacteria	c__Betaproteobacteria	o__Rhodocyclales	f__Rhodocyclaceae	g__Azospira	unclassified
	OTUb_0315	0.99715	0.4202	7	0.00178361	5	k__Bacteria	p__Chlorobi	c__Chlorobia	o__Chlorobiales	f__OPB56	unclassified	unclassified
	OTUb_0316	12.233	0.0005	3532	0.899957	80	k__Bacteria	p__Acidobacteria	c__Acidobacteria	o__Subgroup_11	unclassified	unclassified	unclassified
	OTUb_0317	0.49426	0.4899	21	0.00535082	14	k__Bacteria	p__Firmicutes	c__Erysipelotrichia	o__Erysipelotrichales	f__Erysipelotrichaceae	g__Asteroleplasma	unclassified
	OTUb_0318	14.3179	0.0006	78	0.0198745	42	k__Bacteria	p__Chloroflexi	c__Anaerolineae	o__Anaerolineales	f__Anaerolineaceae	unclassified	unclassified
	OTUb_0319	4.761	0.0353	183	0.0466286	66	k__Bacteria	p__Chloroflexi	c__Anaerolineae	o__Anaerolineales	f__Anaerolineaceae	unclassified	unclassified
	OTUb_0320	0.26918	0.6136	19	0.00484122	15	k__Bacteria	p__Parcubacteria	unclassified	unclassified	unclassified	unclassified	unclassified
	OTUb_0321	1.9412	0.238	2	0.000509602	2	k__Bacteria	p__Chloroflexi	c__Ktedonobacteria	o__Ktedonobacterales	f__Ktedonobacteraceae	unclassified	unclassified
	OTUb_0322	0.31968	0.628	3	0.000764403	3	k__Bacteria	p__Omnitrophica	c__NPL-UPA2	unclassified	unclassified	unclassified	unclassified
	OTUb_0323	0.2167	0.6491	74	0.0188553	42	k__Bacteria	p__Hydrogenedentes	unclassified	unclassified	unclassified	unclassified	unclassified
	OTUb_0324	4.6945	0.0357	143	0.0364366	65	k__Bacteria	p__Bacteroidetes	c__Sphingobacteriia	o__Sphingobacteriales	f__NS11-12_marine_group	unclassified	unclassified
	OTUb_0325	8.8501	0.0014	32	0.00815363	22	k__Bacteria	p__Armatimonadetes	unclassified	unclassified	unclassified	unclassified	unclassified
	OTUb_0326	1.01447	0.3449	45	0.011466	31	k__Bacteria	p__Chloroflexi	unclassified	unclassified	unclassified	unclassified	unclassified
	OTUb_0327	70.347	0.0001	11283	2.87492	80	k__Bacteria	p__Proteobacteria	c__Deltaproteobacteria	o__GR-WP33-30	unclassified	unclassified	unclassified
	OTUb_0328	0.6416	0.4349	55	0.0140141	35	k__Bacteria	p__Chloroflexi	c__Thermomicrobia	o__AKYG1722	unclassified	unclassified	unclassified
	OTUb_0329	16.7318	0.0003	148	0.0377106	62	k__Bacteria	p__WCHB1-60	unclassified	unclassified	unclassified	unclassified	unclassified
	OTUb_0330	2.36305	0.133	143	0.0364366	56	k__Bacteria	p__Firmicutes	c__Bacilli	o__Bacillales	f__Alicyclobacillaceae	g__Tumebacillus	unclassified
	OTUb_0331	0.9335	0.3441	25	0.00637003	21	k__Bacteria	unclassified	unclassified	unclassified	unclassified	unclassified	unclassified
	OTUb_0332	1.93254	0.2344	2	0.000509602	2	k__Bacteria	p__Bacteroidetes	c__Cytophagia	o__Cytophagales	f__Cytophagaceae	unclassified	unclassified
	OTUb_0333	0.0087	0.9283	73	0.0186005	49	k__Bacteria	p__Elusimicrobia	c__Elusimicrobia	o__Lineage_IV	unclassified	unclassified	unclassified
	OTUb_0334	0.28584	0.5956	68	0.0173265	44	k__Bacteria	p__Nitrospirae	c__Nitrospira	o__Nitrospirales	f__Nitrospiraceae	g__Nitrospira	unclassified
	OTUb_0335	1	0.5084	2	0.000509602	1	k__Bacteria	p__Parcubacteria	unclassified	unclassified	unclassified	unclassified	unclassified
	OTUb_0336	7.1528	0.0062	38	0.00968244	22	k__Bacteria	p__Proteobacteria	c__Alphaproteobacteria	o__Rickettsiales	f__Rickettsiaceae	unclassified	unclassified
	OTUb_0337	0.27338	0.6196	68	0.0173265	40	k__Bacteria	p__Omnitrophica	c__NPL-UPA2	unclassified	unclassified	unclassified	unclassified
	OTUb_0338	0.69489	0.4052	26	0.00662483	19	k__Bacteria	p__Parcubacteria	unclassified	unclassified	unclassified	unclassified	unclassified
	OTUb_0339	3.8456	0.0519	34	0.00866324	20	k__Bacteria	p__Proteobacteria	c__Alphaproteobacteria	o__Rickettsiales	f__LWSR-14	unclassified	unclassified
	OTUb_0341	11.883	0.0006	899	0.229066	80	k__Bacteria	p__Proteobacteria	c__Gammaproteobacteria	o__Xanthomonadales	f__Xanthomonadales_Incertae_Sedis	g__Steroidobacter	unclassified
	OTUb_0342	17.2097	0.0001	262	0.0667579	63	k__Bacteria	p__Acidobacteria	c__Acidobacteria	o__Subgroup_4	f__45597	unclassified	unclassified
	OTUb_0343	0.72746	0.4072	10	0.00254801	9	k__Bacteria	unclassified	unclassified	unclassified	unclassified	unclassified	unclassified
	OTUb_0344	0.11175	0.7565	3465	0.882886	80	k__Bacteria	p__Proteobacteria	c__Gammaproteobacteria	o__Pseudomonadales	f__Pseudomonadaceae	g__Pseudomonas	unclassified
	OTUb_0345	8.1537	0.0053	266	0.0677771	69	k__Bacteria	p__Bacteroidetes	c__Sphingobacteriia	o__Sphingobacteriales	f__KD3-93	unclassified	unclassified
	OTUb_0346	2.79274	0.0375	5	0.00127401	4	k__Bacteria	p__Bacteroidetes	unclassified	unclassified	unclassified	unclassified	unclassified
	OTUb_0347	9.3461	0.0021	27	0.00687963	20	k__Bacteria	p__Proteobacteria	c__Deltaproteobacteria	o__Oligoflexales	unclassified	unclassified	unclassified
	OTUb_0348	0.06178	0.8076	34	0.00866324	28	k__Bacteria	p__Planctomycetes	c__OM190	unclassified	unclassified	unclassified	unclassified
	OTUb_0350	4.1908	0.043	9	0.00229321	9	k__Bacteria	p__Parcubacteria	unclassified	unclassified	unclassified	unclassified	unclassified
	OTUb_0351	0.03947	0.8442	58	0.0147785	35	k__Bacteria	p__Firmicutes	c__OPB54	unclassified	unclassified	unclassified	unclassified
	OTUb_0352	0.03117	0.867	6	0.00152881	6	k__Bacteria	unclassified	unclassified	unclassified	unclassified	unclassified	unclassified
	OTUb_0353	0.17003	0.6875	97	0.0247157	51	k__Bacteria	p__Planctomycetes	c__Planctomycetacia	o__Planctomycetales	f__Planctomycetaceae	unclassified	unclassified
	OTUb_0354	1.53415	0.2242	4	0.0010192	4	k__Bacteria	p__Parcubacteria	unclassified	unclassified	unclassified	unclassified	unclassified
	OTUb_0355	1.92424	0.231	2	0.000509602	2	k__Bacteria	p__PAUC34f	unclassified	unclassified	unclassified	unclassified	unclassified
	OTUb_0357	1.7436	0.2139	5	0.00127401	5	k__Bacteria	p__Parcubacteria	unclassified	unclassified	unclassified	unclassified	unclassified
	OTUb_0358	2.27169	0.1389	43	0.0109564	29	k__Bacteria	p__Acidobacteria	c__Acidobacteria	o__Subgroup_13	unclassified	unclassified	unclassified
	OTUb_0359	8.5624	0.0052	91	0.0231869	42	k__Bacteria	p__Proteobacteria	c__Deltaproteobacteria	o__Desulfurellales	f__Desulfurellaceae	unclassified	unclassified
	OTUb_0360	2.80684	0.1001	112	0.0285377	54	k__Bacteria	p__Chlorobi	c__Chlorobia	o__Chlorobiales	f__OPB56	unclassified	unclassified
	OTUb_0361	0.01021	0.9243	31	0.00789883	26	k__Bacteria	unclassified	unclassified	unclassified	unclassified	unclassified	unclassified
	OTUb_0362	0.5114	0.4871	50	0.0127401	32	k__Bacteria	p__Hydrogenedentes	unclassified	unclassified	unclassified	unclassified	unclassified
	OTUb_0363	1.9906	0.1634	1306	0.33277	80	k__Bacteria	p__Proteobacteria	c__Gammaproteobacteria	o__Legionellales	f__Coxiellaceae	g__Aquicella	unclassified
	OTUb_0364	0.0721	0.7931	13	0.00331241	11	k__Bacteria	p__Parcubacteria	unclassified	unclassified	unclassified	unclassified	unclassified
	OTUb_0366	1.2221	0.29	4	0.0010192	4	k__Bacteria	unclassified	unclassified	unclassified	unclassified	unclassified	unclassified
	OTUb_0367	5.5574	0.0209	132	0.0336337	55	k__Bacteria	p__Planctomycetes	c__Planctomycetacia	o__Planctomycetales	f__Planctomycetaceae	g__Gemmata	unclassified
	OTUb_0368	4.1491	0.0412	43	0.0109564	23	k__Bacteria	p__Planctomycetes	c__Planctomycetacia	o__Planctomycetales	f__Planctomycetaceae	g__Planctomyces	unclassified
	OTUb_0369	0	0.9996	107	0.0272637	49	k__Bacteria	p__Parcubacteria	unclassified	unclassified	unclassified	unclassified	unclassified
	OTUb_0370	4.8606	0.0212	6	0.00152881	5	k__Bacteria	p__Gracilibacteria	unclassified	unclassified	unclassified	unclassified	unclassified
	OTUb_0371	6.185	0.0097	29	0.00738923	15	k__Bacteria	p__Proteobacteria	c__Deltaproteobacteria	o__Bdellovibrionales	f__Bacteriovoracaceae	unclassified	unclassified
	OTUb_0372	0.61739	0.4315	35	0.00891804	25	k__Bacteria	unclassified	unclassified	unclassified	unclassified	unclassified	unclassified
	OTUb_0373	3.7831	0.0527	398	0.101411	78	k__Bacteria	p__Chloroflexi	c__Anaerolineae	o__Anaerolineales	f__Anaerolineaceae	unclassified	unclassified
	OTUb_0374	0.15826	0.6891	112	0.0285377	53	k__Bacteria	unclassified	unclassified	unclassified	unclassified	unclassified	unclassified
	OTUb_0375	12.6504	0.0008	80	0.0203841	38	k__Bacteria	p__Proteobacteria	c__Deltaproteobacteria	o__Myxococcales	f__P3OB-42	unclassified	unclassified
	OTUb_0376	1.7554	0.1883	10	0.00254801	10	k__Bacteria	p__Parcubacteria	unclassified	unclassified	unclassified	unclassified	unclassified
	OTUb_0377	0.46134	0.505	101	0.0257349	53	k__Bacteria	p__Proteobacteria	c__Gammaproteobacteria	o__NKB5	unclassified	unclassified	unclassified
	OTUb_0378	1.82474	0.1945	15	0.00382202	13	k__Bacteria	p__Verrucomicrobia	c__Spartobacteria	o__Chthoniobacterales	unclassified	unclassified	unclassified
	OTUb_0379	2.35053	0.1262	5	0.00127401	5	k__Bacteria	p__Parcubacteria	unclassified	unclassified	unclassified	unclassified	unclassified
	OTUb_0380	0.26813	0.6092	26	0.00662483	12	k__Bacteria	p__Bacteroidetes	c__Flavobacteriia	o__Flavobacteriales	f__Flavobacteriaceae	g__Chryseobacterium	unclassified
	OTUb_0381	8.7558	0.0053	126	0.0321049	43	k__Bacteria	p__Verrucomicrobia	c__Opitutae	o__Opitutae_vadinHA64	unclassified	unclassified	unclassified
	OTUb_0382	2.1562	0.1529	30	0.00764403	23	k__Bacteria	p__Microgenomates	unclassified	unclassified	unclassified	unclassified	unclassified
	OTUb_0383	3.9524	0.0488	25	0.00637003	20	k__Bacteria	unclassified	unclassified	unclassified	unclassified	unclassified	unclassified
	OTUb_0384	0.99547	0.4058	4	0.0010192	3	k__Bacteria	p__Parcubacteria	unclassified	unclassified	unclassified	unclassified	unclassified
	OTUb_0385	3.8198	0.059	8	0.00203841	7	k__Bacteria	p__Chlorobi	c__Ignavibacteria	o__Ignavibacteriales	f__BSV26	unclassified	unclassified
	OTUb_0386	0.5514	0.491	48	0.0122305	29	k__Bacteria	p__Proteobacteria	c__Deltaproteobacteria	o__Bdellovibrionales	f__Bacteriovoracaceae	g__Bacteriovorax	unclassified
	OTUb_0387	13.2767	0.0004	82	0.0208937	36	k__Bacteria	p__Proteobacteria	c__Deltaproteobacteria	o__Myxococcales	f__Nannocystaceae	g__Pseudenhygromyxa	unclassified
	OTUb_0388	28.7528	0.0001	136	0.0346529	51	k__Bacteria	p__Bacteroidetes	c__Flavobacteriia	o__Flavobacteriales	f__NS9_marine_group	unclassified	unclassified
	OTUb_0389	1.5489	0.2269	12	0.00305761	10	k__Bacteria	p__Lentisphaerae	c__Oligosphaeria	unclassified	unclassified	unclassified	unclassified
	OTUb_0390	0.46654	0.507	28	0.00713443	20	k__Bacteria	p__Proteobacteria	c__Deltaproteobacteria	o__Myxococcales	f__27F-1492R	unclassified	unclassified
	OTUb_0391	1.20741	0.2796	43	0.0109564	29	k__Bacteria	p__Parcubacteria	unclassified	unclassified	unclassified	unclassified	unclassified
	OTUb_0392	1.4359	0.236	257	0.0654839	71	k__Bacteria	p__Chloroflexi	c__Anaerolineae	o__Anaerolineales	f__Anaerolineaceae	unclassified	unclassified
	OTUb_0393	5.8556	0.0049	67	0.0170717	12	k__Bacteria	p__Bacteroidetes	c__Cytophagia	o__Cytophagales	f__Cyclobacteriaceae	g__Algoriphagus	unclassified
	OTUb_0394	2.60017	0.1245	7	0.00178361	6	k__Bacteria	p__Bacteroidetes	c__Bacteroidia	o__Bacteroidales	f__Porphyromonadaceae	g__Paludibacter	unclassified
	OTUb_0395	0.54491	0.4808	34	0.00866324	23	k__Bacteria	p__Firmicutes	c__Negativicutes	o__Selenomonadales	f__Veillonellaceae	g__Pelosinus	unclassified
	OTUb_0396	0.0748	0.7894	10	0.00254801	9	k__Bacteria	p__Latescibacteria	unclassified	unclassified	unclassified	unclassified	unclassified
	OTUb_0397	0.42513	0.5914	3	0.000764403	3	k__Bacteria	p__Microgenomates	unclassified	unclassified	unclassified	unclassified	unclassified
	OTUb_0398	3.4337	0.0621	4	0.0010192	4	k__Bacteria	p__Firmicutes	c__Clostridia	o__Clostridiales	unclassified	unclassified	unclassified
	OTUb_0399	0.72482	0.4209	6	0.00152881	5	k__Bacteria	p__Parcubacteria	unclassified	unclassified	unclassified	unclassified	unclassified
	OTUb_0400	4.6223	0.034	34	0.00866324	27	k__Bacteria	p__Parcubacteria	unclassified	unclassified	unclassified	unclassified	unclassified
	OTUb_0403	0.19643	0.657	1581	0.402841	80	k__Bacteria	p__Proteobacteria	c__Alphaproteobacteria	o__Rhodospirillales	f__DA111	unclassified	unclassified
	OTUb_0405	2.76546	0.1197	3	0.000764403	3	k__Bacteria	p__Proteobacteria	c__Alphaproteobacteria	o__Rhizobiales	f__DUNssu371	unclassified	unclassified
	OTUb_0407	5.9054	0.0185	18	0.00458642	13	k__Bacteria	p__Bacteroidetes	c__Sphingobacteriia	o__Sphingobacteriales	f__Saprospiraceae	g__Aureispira	unclassified
	OTUb_0408	2.48184	0.1173	24	0.00611523	20	k__Bacteria	p__Parcubacteria	unclassified	unclassified	unclassified	unclassified	unclassified
	OTUb_0409	2.9914	0.054	9	0.00229321	2	k__Bacteria	p__Candidate_division_SR1	unclassified	unclassified	unclassified	unclassified	unclassified
	OTUb_0410	3.6165	0.0627	37	0.00942764	23	k__Bacteria	p__SM2F11	unclassified	unclassified	unclassified	unclassified	unclassified
	OTUb_0412	0.5382	0.4825	10	0.00254801	7	k__Bacteria	p__Planctomycetes	c__Planctomycetacia	o__Planctomycetales	f__Planctomycetaceae	unclassified	unclassified
	OTUb_0413	0.74267	0.5144	9	0.00229321	7	k__Bacteria	p__Proteobacteria	c__TA18	unclassified	unclassified	unclassified	unclassified
	OTUb_0414	4.0494	0.0486	428	0.109055	72	k__Bacteria	p__Nitrospirae	c__Nitrospira	o__Nitrospirales	f__Nitrospiraceae	g__Nitrospira	unclassified
	OTUb_0415	2.90929	0.0912	34	0.00866324	27	k__Bacteria	p__Proteobacteria	c__Deltaproteobacteria	o__Myxococcales	f__mle1-27	unclassified	unclassified
	OTUb_0416	0.4326	0.5611	5	0.00127401	5	k__Bacteria	unclassified	unclassified	unclassified	unclassified	unclassified	unclassified
	OTUb_0417	3.5054	0.0625	30	0.00764403	25	k__Bacteria	p__Saccharibacteria	unclassified	unclassified	unclassified	unclassified	unclassified
	OTUb_0418	1	0.506	2	0.000509602	1	k__Bacteria	unclassified	unclassified	unclassified	unclassified	unclassified	unclassified
	OTUb_0419	8.3831	0.005	42	0.0107016	28	k__Bacteria	p__Bacteroidetes	c__Sphingobacteriia	o__Sphingobacteriales	f__Saprospiraceae	unclassified	unclassified
	OTUb_0420	3.1314	0.0773	381	0.0970792	78	k__Bacteria	p__Proteobacteria	c__Deltaproteobacteria	o__Myxococcales	f__Haliangiaceae	g__Haliangium	unclassified
	OTUb_0422	1.43637	0.2269	152	0.0387298	56	k__Bacteria	p__JL-ETNP-Z39	unclassified	unclassified	unclassified	unclassified	unclassified
	OTUb_0423	10.5493	0.0012	27	0.00687963	19	k__Bacteria	p__Chloroflexi	c__Ktedonobacteria	o__C0119	unclassified	unclassified	unclassified
	OTUb_0424	0.11182	0.7293	4	0.0010192	4	k__Bacteria	p__Bacteroidetes	c__Flavobacteriia	o__Flavobacteriales	f__Flavobacteriaceae	g__Flavobacterium	unclassified
	OTUb_0425	2.86921	0.1011	626	0.159505	79	k__Bacteria	p__Actinobacteria	c__Acidimicrobiia	o__Acidimicrobiales	f__OM1_clade	unclassified	unclassified
	OTUb_0426	1.81789	0.1903	7	0.00178361	6	k__Bacteria	p__Proteobacteria	c__Deltaproteobacteria	unclassified	unclassified	unclassified	unclassified
	OTUb_0427	1.76421	0.1926	13	0.00331241	12	k__Bacteria	p__Parcubacteria	unclassified	unclassified	unclassified	unclassified	unclassified
	OTUb_0428	0.0217	0.8944	5	0.00127401	5	k__Bacteria	p__Planctomycetes	c__BD7-11	unclassified	unclassified	unclassified	unclassified
	OTUb_0429	0.09604	0.7687	14	0.00356722	11	k__Bacteria	p__Chloroflexi	c__Ktedonobacteria	o__C0119	unclassified	unclassified	unclassified
	OTUb_0432	0.01641	0.8944	25	0.00637003	18	k__Bacteria	p__Planctomycetes	c__OM190	unclassified	unclassified	unclassified	unclassified
	OTUb_0433	3.5862	0.0608	109	0.0277733	47	k__Bacteria	p__Actinobacteria	c__TakashiAC-B11	unclassified	unclassified	unclassified	unclassified
	OTUb_0434	1.145	0.3115	6	0.00152881	6	k__Bacteria	p__Lentisphaerae	c__PBS-III-20	unclassified	unclassified	unclassified	unclassified
	OTUb_0435	2.51692	0.1236	21	0.00535082	16	k__Bacteria	p__Chloroflexi	c__Anaerolineae	o__Anaerolineales	f__Anaerolineaceae	unclassified	unclassified
	OTUb_0436	2.5467	0.1175	45	0.011466	31	k__Bacteria	p__Bacteroidetes	unclassified	unclassified	unclassified	unclassified	unclassified
	OTUb_0437	2.1492	0.1467	45	0.011466	25	k__Bacteria	p__Bacteroidetes	c__Sphingobacteriia	o__Sphingobacteriales	f__Chitinophagaceae	g__Taibaiella	unclassified
	OTUb_0438	0.46111	0.4991	50	0.0127401	28	k__Bacteria	unclassified	unclassified	unclassified	unclassified	unclassified	unclassified
	OTUb_0439	0.00486	0.9441	16	0.00407682	13	k__Bacteria	p__Parcubacteria	unclassified	unclassified	unclassified	unclassified	unclassified
	OTUb_0441	1.74874	0.1953	11	0.00280281	9	k__Bacteria	unclassified	unclassified	unclassified	unclassified	unclassified	unclassified
	OTUb_0442	3.7729	0.0337	3	0.000764403	3	k__Bacteria	p__Proteobacteria	c__TA18	unclassified	unclassified	unclassified	unclassified
	OTUb_0443	0.23142	0.6462	26	0.00662483	16	k__Bacteria	p__Firmicutes	c__Clostridia	o__Clostridiales	f__Lachnospiraceae	unclassified	unclassified
	OTUb_0444	2.32385	0.1324	24	0.00611523	22	k__Bacteria	p__Planctomycetes	unclassified	unclassified	unclassified	unclassified	unclassified
	OTUb_0445	2.44064	0.1254	84	0.0214033	47	k__Bacteria	p__Parcubacteria	unclassified	unclassified	unclassified	unclassified	unclassified
	OTUb_0447	0.06704	0.8012	6	0.00152881	4	k__Bacteria	p__Gracilibacteria	unclassified	unclassified	unclassified	unclassified	unclassified
	OTUb_0448	0.78033	0.3969	14	0.00356722	10	k__Bacteria	p__Firmicutes	c__Clostridia	o__Clostridiales	f__Peptococcaceae	g__Desulfosporosinus	unclassified
	OTUb_0450	0.4814	0.4942	321	0.0817911	77	k__Bacteria	p__Proteobacteria	c__Deltaproteobacteria	o__Myxococcales	f__BIrii41	unclassified	unclassified
	OTUb_0451	1.97824	0.2396	2	0.000509602	2	k__Bacteria	p__Planctomycetes	c__Planctomycetacia	o__Planctomycetales	f__Planctomycetaceae	unclassified	unclassified
	OTUb_0453	4.6597	0.0318	62	0.0157977	38	k__Bacteria	p__Planctomycetes	c__OM190	unclassified	unclassified	unclassified	unclassified
	OTUb_0457	21.0265	0.0001	334	0.0851036	74	k__Bacteria	p__Proteobacteria	c__Deltaproteobacteria	o__Myxococcales	f__Sandaracinaceae	unclassified	unclassified
	OTUb_0458	1.18673	0.2951	12	0.00305761	12	k__Bacteria	p__Gemmatimonadetes	c__Gemmatimonadetes	o__Gemmatimonadales	f__Gemmatimonadaceae	unclassified	unclassified
	OTUb_0459	12.166	0.0013	72	0.0183457	36	k__Bacteria	p__Bacteroidetes	c__Flavobacteriia	o__Flavobacteriales	f__Cryomorphaceae	g__Fluviicola	s__Fluviicola_taffensis
	OTUb_0463	0.51356	0.5317	4	0.0010192	3	k__Bacteria	p__Planctomycetes	unclassified	unclassified	unclassified	unclassified	unclassified
	OTUb_0464	19.9615	0.0001	3445	0.87779	80	k__Bacteria	p__Proteobacteria	c__Gammaproteobacteria	o__Xanthomonadales	f__Xanthomonadales_Incertae_Sedis	g__Acidibacter	unclassified
	OTUb_0465	2.77688	0.0997	191	0.048667	68	k__Bacteria	p__Elusimicrobia	c__Elusimicrobia	o__Lineage_IIb	unclassified	unclassified	unclassified
	OTUb_0466	0.54507	0.4921	11	0.00280281	8	k__Bacteria	p__Planctomycetes	c__OM190	unclassified	unclassified	unclassified	unclassified
	OTUb_0467	2.37458	0.1287	29	0.00738923	23	k__Bacteria	unclassified	unclassified	unclassified	unclassified	unclassified	unclassified
	OTUb_0468	1.99289	0.2485	2	0.000509602	2	k__Bacteria	p__Deinococcus-Thermus	c__Deinococci	o__KD3-62	unclassified	unclassified	unclassified
	OTUb_0469	0.32226	0.8049	3	0.000764403	2	k__Bacteria	p__Tenericutes	c__Mollicutes	o__Mycoplasmatales	f__Mycoplasmataceae	g__Candidatus_Lumbricincola	unclassified
	OTUb_0470	0.30488	0.588	251	0.0639551	73	k__Bacteria	p__Proteobacteria	c__Deltaproteobacteria	o__Myxococcales	f__Haliangiaceae	g__Haliangium	unclassified
	OTUb_0471	2.02563	0.1551	197	0.0501958	67	k__Bacteria	p__Bacteroidetes	c__Sphingobacteriia	o__Sphingobacteriales	f__Chitinophagaceae	unclassified	unclassified
	OTUb_0472	0.21466	0.6724	8	0.00203841	5	k__Bacteria	p__Microgenomates	unclassified	unclassified	unclassified	unclassified	unclassified
	OTUb_0473	13.5642	0.0005	21	0.00535082	18	k__Bacteria	p__Chloroflexi	c__S085	unclassified	unclassified	unclassified	unclassified
	OTUb_0474	3.6491	0.0568	3	0.000764403	3	k__Bacteria	p__Proteobacteria	unclassified	unclassified	unclassified	unclassified	unclassified
	OTUb_0475	12.9206	0.0008	217	0.0552918	68	k__Bacteria	p__Chloroflexi	c__Anaerolineae	o__Anaerolineales	f__Anaerolineaceae	unclassified	unclassified
	OTUb_0476	0.08037	0.7798	12	0.00305761	11	k__Bacteria	p__Chloroflexi	c__Thermomicrobia	o__AKYG1722	unclassified	unclassified	unclassified
	OTUb_0477	12.3752	0.0009	13	0.00331241	12	k__Bacteria	p__Lentisphaerae	c__WCHB1-41	unclassified	unclassified	unclassified	unclassified
	OTUb_0480	2.73092	0.1031	15	0.00382202	12	k__Bacteria	p__Nitrospirae	c__Nitrospira	o__Nitrospirales	f__47209	unclassified	unclassified
	OTUb_0481	3.979	0.054	112	0.0285377	56	k__Bacteria	p__Gemmatimonadetes	c__Gemmatimonadetes	o__BD2-11_terrestrial_group	unclassified	unclassified	unclassified
	OTUb_0482	0.00278	0.9622	295	0.0751663	72	k__Bacteria	p__Gracilibacteria	unclassified	unclassified	unclassified	unclassified	unclassified
	OTUb_0483	0.6719	0.4179	635	0.161799	78	k__Bacteria	p__Bacteroidetes	c__Sphingobacteriia	o__Sphingobacteriales	f__Chitinophagaceae	g__Flavisolibacter	unclassified
	OTUb_0484	0.3346	0.5813	6	0.00152881	6	k__Bacteria	p__Parcubacteria	unclassified	unclassified	unclassified	unclassified	unclassified
	OTUb_0485	2.62884	0.1132	21	0.00535082	17	k__Bacteria	p__Microgenomates	unclassified	unclassified	unclassified	unclassified	unclassified
	OTUb_0486	0.49442	0.4819	110	0.0280281	55	k__Bacteria	p__Parcubacteria	unclassified	unclassified	unclassified	unclassified	unclassified
	OTUb_0487	0.28412	0.6301	83	0.0211485	53	k__Bacteria	p__Planctomycetes	c__Planctomycetacia	o__Planctomycetales	f__Planctomycetaceae	g__Planctomyces	unclassified
	OTUb_0488	10.6348	0.0019	245	0.0624263	72	k__Bacteria	p__Proteobacteria	c__Alphaproteobacteria	o__Rhodospirillales	f__I-10	unclassified	unclassified
	OTUb_0490	10.1354	0.003	184	0.0468834	68	k__Bacteria	p__Planctomycetes	c__Phycisphaerae	o__WD2101_soil_group	unclassified	unclassified	unclassified
	OTUb_0492	0.68917	0.4247	6	0.00152881	6	k__Bacteria	p__Bacteroidetes	c__Cytophagia	o__Cytophagales	f__Flammeovirgaceae	unclassified	unclassified
	OTUb_0493	8.0147	0.0061	218	0.0555466	69	k__Bacteria	p__Acidobacteria	c__Acidobacteria	o__Subgroup_12	unclassified	unclassified	unclassified
	OTUb_0495	0.39429	0.5421	12	0.00305761	11	k__Bacteria	p__Parcubacteria	unclassified	unclassified	unclassified	unclassified	unclassified
	OTUb_0496	1.03856	0.3102	60	0.0152881	35	k__Bacteria	p__Planctomycetes	c__Pla4_lineage	unclassified	unclassified	unclassified	unclassified
	OTUb_0497	0.1442	0.7164	8	0.00203841	8	k__Bacteria	p__Firmicutes	c__Clostridia	o__Clostridiales	f__Caldicoprobacteraceae	g__Caldicoprobacter	unclassified
	OTUb_0499	0.01703	0.8948	35	0.00891804	27	k__Bacteria	p__Planctomycetes	c__Pla3_lineage	unclassified	unclassified	unclassified	unclassified
	OTUb_0500	1.99156	0.2417	2	0.000509602	2	k__Bacteria	p__Bacteroidetes	c__Sphingobacteriia	o__Sphingobacteriales	f__Chitinophagaceae	g__Chitinophaga	unclassified
	OTUb_0501	1	0.4997	4	0.0010192	1	k__Bacteria	p__Bacteroidetes	c__Sphingobacteriia	o__Sphingobacteriales	f__Saprospiraceae	g__Saprospira	unclassified
	OTUb_0502	3.8884	0.0549	8	0.00203841	8	k__Bacteria	p__Microgenomates	unclassified	unclassified	unclassified	unclassified	unclassified
	OTUb_0503	0.02129	0.888	12	0.00305761	12	k__Bacteria	p__Proteobacteria	c__Gammaproteobacteria	o__Thiotrichales	f__Thiotrichales_Incertae_Sedis	g__Candidatus_Endoecteinascidia	unclassified
	OTUb_0504	0.16056	0.6924	71	0.0180909	43	k__Bacteria	p__Bacteroidetes	c__Sphingobacteriia	o__Sphingobacteriales	f__Sphingobacteriaceae	g__Solitalea	s__Solitalea_koreensis
	OTUb_0505	0.208	0.6785	4	0.0010192	4	k__Bacteria	p__Chloroflexi	c__SHA-26	unclassified	unclassified	unclassified	unclassified
	OTUb_0506	17.5136	0.0001	150	0.0382202	57	k__Bacteria	p__Proteobacteria	c__Deltaproteobacteria	o__Bdellovibrionales	f__Bdellovibrionaceae	g__Bdellovibrio	unclassified
	OTUb_0507	4.54	0.0328	86	0.0219129	37	k__Bacteria	p__Bacteroidetes	c__Sphingobacteriia	o__Sphingobacteriales	f__NS11-12_marine_group	unclassified	unclassified
	OTUb_0508	0.54193	0.6852	5	0.00127401	4	k__Bacteria	p__Chloroflexi	unclassified	unclassified	unclassified	unclassified	unclassified
	OTUb_0509	4.5955	0.0353	29	0.00738923	22	k__Bacteria	p__Elusimicrobia	c__Elusimicrobia	o__Lineage_IIc	unclassified	unclassified	unclassified
	OTUb_0511	0.157	0.7078	11	0.00280281	10	k__Bacteria	p__Parcubacteria	unclassified	unclassified	unclassified	unclassified	unclassified
	OTUb_0512	0.07566	0.7846	96	0.0244609	49	k__Bacteria	p__Proteobacteria	c__Deltaproteobacteria	o__Myxococcales	f__Blfdi19	unclassified	unclassified
	OTUb_0513	1.4952	0.2285	242	0.0616619	73	k__Bacteria	p__Armatimonadetes	c__Chthonomonadetes	o__Chthonomonadales	unclassified	unclassified	unclassified
	OTUb_0514	0.53454	0.5203	4	0.0010192	4	k__Bacteria	unclassified	unclassified	unclassified	unclassified	unclassified	unclassified
	OTUb_0515	49.157	0.0001	3143	0.80084	80	k__Bacteria	p__Acidobacteria	c__Acidobacteria	o__Subgroup_5	unclassified	unclassified	unclassified
	OTUb_0516	10.4273	0.0018	1544	0.393413	79	k__Bacteria	p__Proteobacteria	c__Gammaproteobacteria	o__Xanthomonadales	f__Xanthomonadales_Incertae_Sedis	unclassified	unclassified
	OTUb_0517	0.35969	0.5933	3	0.000764403	3	k__Bacteria	p__Parcubacteria	unclassified	unclassified	unclassified	unclassified	unclassified
	OTUb_0518	0.14798	0.7166	8	0.00203841	8	k__Bacteria	unclassified	unclassified	unclassified	unclassified	unclassified	unclassified
	OTUb_0519	17.3069	0.0002	470	0.119757	76	k__Bacteria	p__Planctomycetes	c__Phycisphaerae	o__WD2101_soil_group	unclassified	unclassified	unclassified
	OTUb_0521	7.4059	0.0002	182	0.0463738	37	k__Bacteria	p__Chloroflexi	c__Anaerolineae	o__Anaerolineales	f__Anaerolineaceae	unclassified	unclassified
	OTUb_0522	1.97994	0.1593	443	0.112877	78	k__Bacteria	p__Acidobacteria	c__Acidobacteria	o__Subgroup_4	f__45597	unclassified	unclassified
	OTUb_0523	10.5077	0.0001	199	0.0507054	50	k__Bacteria	p__Bacteroidetes	c__Cytophagia	o__Cytophagales	f__Cytophagaceae	g__Dyadobacter	unclassified
	OTUb_0524	0.0095	0.9294	43	0.0109564	31	k__Bacteria	p__Chloroflexi	unclassified	unclassified	unclassified	unclassified	unclassified
	OTUb_0525	0.01611	0.8055	2	0.000509602	2	k__Bacteria	p__Acidobacteria	c__Acidobacteria	o__Subgroup_3	f__PAUC26f	unclassified	unclassified
	OTUb_0526	2.77903	0.0961	12	0.00305761	10	k__Bacteria	p__Planctomycetes	c__OM190	unclassified	unclassified	unclassified	unclassified
	OTUb_0528	3.5343	0.0625	1728	0.440296	80	k__Bacteria	p__Verrucomicrobia	c__OPB35_soil_group	unclassified	unclassified	unclassified	unclassified
	OTUb_0529	0.0011	0.9996	2	0.000509602	2	k__Bacteria	p__Planctomycetes	c__Phycisphaerae	o__Phycisphaerales	f__Phycisphaeraceae	g__SM1A02	unclassified
	OTUb_0530	0.00202	0.966	10	0.00254801	9	k__Bacteria	p__Chloroflexi	unclassified	unclassified	unclassified	unclassified	unclassified
	OTUb_0531	15.1145	0.0003	155	0.0394942	60	k__Bacteria	p__Proteobacteria	c__Deltaproteobacteria	o__Myxococcales	f__bacteriap25	unclassified	unclassified
	OTUb_0533	15.0383	0.0003	128	0.0326145	48	k__Bacteria	p__Gemmatimonadetes	c__Gemmatimonadetes	o__Gemmatimonadales	f__Gemmatimonadaceae	g__Gemmatimonas	unclassified
	OTUb_0535	0.03721	0.8458	567	0.144472	78	k__Bacteria	p__Acidobacteria	c__Acidobacteria	o__Subgroup_6	unclassified	unclassified	unclassified
	OTUb_0536	1.65268	0.2108	141	0.035927	53	k__Bacteria	p__Firmicutes	c__Clostridia	o__Clostridiales	f__Clostridiaceae_1	g__Clostridium_sensu_stricto_13	unclassified
	OTUb_0537	7.7794	0.0014	11	0.00280281	9	k__Bacteria	p__Gemmatimonadetes	c__Gemmatimonadetes	o__AT425-EubC11_terrestrial_group	unclassified	unclassified	unclassified
	OTUb_0538	2.30124	0.137	18	0.00458642	17	k__Bacteria	p__Chloroflexi	c__SAR202_clade	unclassified	unclassified	unclassified	unclassified
	OTUb_0539	5.076	0.0196	6	0.00152881	5	k__Bacteria	p__Bacteroidetes	c__Sphingobacteriia	o__Sphingobacteriales	f__Chitinophagaceae	g__Terrimonas	unclassified
	OTUb_0540	17.8685	0.0001	190	0.0484122	64	k__Bacteria	p__Verrucomicrobia	c__Verrucomicrobiae	o__Verrucomicrobiales	f__Verrucomicrobiaceae	unclassified	unclassified
	OTUb_0541	0.09	0.7655	47	0.0119757	36	k__Bacteria	p__Chloroflexi	c__TK10	unclassified	unclassified	unclassified	unclassified
	OTUb_0542	8.0924	0.0066	779	0.19849	80	k__Bacteria	p__Proteobacteria	c__Betaproteobacteria	o__Nitrosomonadales	f__Nitrosomonadaceae	unclassified	unclassified
	OTUb_0543	8.9839	0.0034	22	0.00560562	16	k__Bacteria	p__Microgenomates	unclassified	unclassified	unclassified	unclassified	unclassified
	OTUb_0544	2.9968	0.0565	2	0.000509602	2	k__Bacteria	p__Nitrospirae	c__Nitrospira	o__Nitrospirales	f__Nitrospiraceae	g__Nitrospira	unclassified
	OTUb_0545	3.6246	0.0602	27	0.00687963	22	k__Bacteria	p__Chloroflexi	c__Anaerolineae	o__Anaerolineales	f__Anaerolineaceae	unclassified	unclassified
	OTUb_0546	15.5334	0.0001	60	0.0152881	30	k__Bacteria	p__Proteobacteria	c__Deltaproteobacteria	o__Oligoflexales	f__Oligoflexaceae	g__Oligoflexus	unclassified
	OTUb_0549	0.4054	0.6443	9	0.00229321	7	k__Bacteria	p__Spirochaetae	c__Spirochaetes	o__Spirochaetales	unclassified	unclassified	unclassified
	OTUb_0550	8.6134	0.0008	4	0.0010192	4	k__Bacteria	p__Bacteroidetes	c__Bacteroidia	o__Bacteroidales	f__Porphyromonadaceae	g__Candidatus_Symbiothrix	unclassified
	OTUb_0551	0.5939	0.46	7	0.00178361	6	k__Bacteria	p__Planctomycetes	c__Phycisphaerae	o__WD2101_soil_group	unclassified	unclassified	unclassified
	OTUb_0552	0.09161	0.7637	61	0.0155429	40	k__Bacteria	p__Verrucomicrobia	c__S-BQ2-57_soil_group	unclassified	unclassified	unclassified	unclassified
	OTUb_0553	2.1914	0.1124	4	0.0010192	2	k__Bacteria	p__Bacteroidetes	unclassified	unclassified	unclassified	unclassified	unclassified
	OTUb_0554	0.42125	0.5245	42	0.0107016	31	k__Bacteria	p__Bacteroidetes	unclassified	unclassified	unclassified	unclassified	unclassified
	OTUb_0555	5.9834	0.016	474	0.120776	77	k__Bacteria	p__Bacteroidetes	c__Sphingobacteriia	o__Sphingobacteriales	f__Chitinophagaceae	unclassified	unclassified
	OTUb_0556	2.36592	0.132	28	0.00713443	18	k__Bacteria	p__Bacteroidetes	c__Sphingobacteriia	o__Sphingobacteriales	unclassified	unclassified	unclassified
	OTUb_0557	0.01745	0.8989	92	0.0234417	42	k__Bacteria	p__Parcubacteria	unclassified	unclassified	unclassified	unclassified	unclassified
	OTUb_0558	0.2092	0.6466	455	0.115934	80	k__Bacteria	p__Proteobacteria	c__Deltaproteobacteria	o__GR-WP33-30	unclassified	unclassified	unclassified
	OTUb_0559	0.04163	0.8369	2	0.000509602	2	k__Bacteria	p__Bacteroidetes	unclassified	unclassified	unclassified	unclassified	unclassified
	OTUb_0560	0.8087	0.3942	8	0.00203841	6	k__Bacteria	p__Spirochaetae	c__Spirochaetes	o__Spirochaetales	unclassified	unclassified	unclassified
	OTUb_0561	0.7373	0.3947	5	0.00127401	5	k__Bacteria	unclassified	unclassified	unclassified	unclassified	unclassified	unclassified
	OTUb_0562	5.4465	0.0232	243	0.0619167	71	k__Bacteria	p__Acidobacteria	c__Acidobacteria	o__Subgroup_20	unclassified	unclassified	unclassified
	OTUb_0563	0.05321	0.8555	5	0.00127401	4	k__Bacteria	p__Bacteroidetes	c__Sphingobacteriia	o__Sphingobacteriales	f__Chitinophagaceae	unclassified	unclassified
	OTUb_0564	1.86946	0.1796	519	0.132242	78	k__Bacteria	p__Planctomycetes	c__Planctomycetacia	o__Planctomycetales	f__Planctomycetaceae	g__Pirellula	unclassified
	OTUb_0566	0.41967	0.5205	27	0.00687963	25	k__Bacteria	p__Bacteroidetes	c__Sphingobacteriia	o__Sphingobacteriales	f__Chitinophagaceae	unclassified	unclassified
	OTUb_0567	0.8605	0.3643	103	0.0262445	57	k__Bacteria	p__Cyanobacteria	c__Cyanobacteria	o__SubsectionIV	f__FamilyI	unclassified	unclassified
	OTUb_0568	0.00317	0.9564	11	0.00280281	11	k__Bacteria	p__Planctomycetes	c__OM190	unclassified	unclassified	unclassified	unclassified
	OTUb_0569	0.13905	0.709	91	0.0231869	44	k__Bacteria	p__Verrucomicrobia	c__Verrucomicrobia_Incertae_Sedis	unclassified	unclassified	g__Candidatus_Methylacidiphilum	unclassified
	OTUb_0570	0.68043	0.4824	7	0.00178361	4	k__Bacteria	p__Spirochaetae	c__Spirochaetes	o__Spirochaetales	f__Spirochaetaceae	unclassified	unclassified
	OTUb_0571	1.52467	0.226	12	0.00305761	10	k__Bacteria	unclassified	unclassified	unclassified	unclassified	unclassified	unclassified
	OTUb_0572	0.14151	0.7191	17	0.00433162	12	k__Bacteria	p__TM6	unclassified	unclassified	unclassified	unclassified	unclassified
	OTUb_0573	3.5347	0.0583	7	0.00178361	6	k__Bacteria	p__Bacteroidetes	c__Cytophagia	o__Order_II	f__Rhodothermaceae	unclassified	unclassified
	OTUb_0574	0.78443	0.435	24	0.00611523	17	k__Bacteria	p__Planctomycetes	c__Planctomycetacia	o__Planctomycetales	f__Planctomycetaceae	g__Pirellula	unclassified
	OTUb_0577	1.9999	0.2473	2	0.000509602	2	k__Bacteria	p__Proteobacteria	c__Gammaproteobacteria	unclassified	unclassified	unclassified	unclassified
	OTUb_0578	0.03727	0.802	4	0.0010192	4	k__Bacteria	p__Armatimonadetes	unclassified	unclassified	unclassified	unclassified	unclassified
	OTUb_0581	1.99946	0.249	5	0.00127401	2	k__Bacteria	p__Parcubacteria	unclassified	unclassified	unclassified	unclassified	unclassified
	OTUb_0582	13.288	0.0004	35	0.00891804	28	k__Bacteria	p__Microgenomates	unclassified	unclassified	unclassified	unclassified	unclassified
	OTUb_0583	4.9059	0.021	4	0.0010192	4	k__Bacteria	p__Chloroflexi	c__Thermomicrobia	o__Sphaerobacterales	f__Sphaerobacteraceae	g__Nitrolancea	unclassified
	OTUb_0584	36.451	0.0001	64	0.0163073	33	k__Bacteria	p__Parcubacteria	unclassified	unclassified	unclassified	unclassified	unclassified
	OTUb_0585	0.61659	0.4675	4	0.0010192	4	k__Bacteria	p__Proteobacteria	c__Deltaproteobacteria	unclassified	unclassified	unclassified	unclassified
	OTUb_0587	0.41746	0.61	4	0.0010192	3	k__Bacteria	p__Firmicutes	c__Clostridia	o__Halanaerobiales	f__Halobacteroidaceae	unclassified	unclassified
	OTUb_0588	0.01058	0.9199	74	0.0188553	39	k__Bacteria	p__Acidobacteria	c__Acidobacteria	o__Subgroup_4	f__DS-100	unclassified	unclassified
	OTUb_0591	6.1362	0.0166	89	0.0226773	44	k__Bacteria	p__Bacteroidetes	c__Sphingobacteriia	o__Sphingobacteriales	unclassified	unclassified	unclassified
	OTUb_0593	0.01623	0.8983	20	0.00509602	11	k__Bacteria	p__Omnitrophica	unclassified	unclassified	unclassified	unclassified	unclassified
	OTUb_0594	0.03713	0.8553	31	0.00789883	24	k__Bacteria	p__Nitrospirae	c__Nitrospira	o__Nitrospirales	f__0319-6A21	unclassified	unclassified
	OTUb_0595	1.9867	0.243	2	0.000509602	2	k__Bacteria	unclassified	unclassified	unclassified	unclassified	unclassified	unclassified
	OTUb_0596	0.0001	0.9911	18	0.00458642	15	k__Bacteria	p__Chloroflexi	c__Chloroflexia	o__Chloroflexales	f__Roseiflexaceae	g__Roseiflexus	unclassified
	OTUb_0597	1.42387	0.2396	14	0.00356722	11	k__Bacteria	p__SHA-109	unclassified	unclassified	unclassified	unclassified	unclassified
	OTUb_0598	1.73242	0.233	2	0.000509602	2	k__Bacteria	p__Bacteroidetes	c__Bacteroidia	o__Bacteroidales	f__Rikenellaceae	unclassified	unclassified
	OTUb_0600	2.23817	0.1753	5	0.00127401	4	k__Bacteria	unclassified	unclassified	unclassified	unclassified	unclassified	unclassified
	OTUb_0601	0.44485	0.5803	3	0.000764403	3	k__Bacteria	p__Omnitrophica	c__NPL-UPA2	unclassified	unclassified	unclassified	unclassified
	OTUb_0602	1.98192	0.2229	2	0.000509602	2	k__Bacteria	p__Bacteroidetes	c__Sphingobacteriia	o__Sphingobacteriales	f__Sphingobacteriaceae	g__Pedobacter	unclassified
	OTUb_0603	3.2298	0.0728	6	0.00152881	6	k__Bacteria	unclassified	unclassified	unclassified	unclassified	unclassified	unclassified
	OTUb_0605	0.04749	0.7483	2	0.000509602	2	k__Bacteria	p__Acidobacteria	c__Acidobacteria	o__Subgroup_6	unclassified	unclassified	unclassified
	OTUb_0606	0.10963	0.737	483	0.123069	78	k__Bacteria	p__Proteobacteria	c__Gammaproteobacteria	unclassified	unclassified	g__Marinicella	unclassified
	OTUb_0607	0.1844	0.6952	10	0.00254801	9	k__Bacteria	p__Chloroflexi	c__SAR202_clade	unclassified	unclassified	unclassified	unclassified
	OTUb_0608	6.8043	0.0104	59	0.0150333	33	k__Bacteria	p__Saccharibacteria	unclassified	unclassified	unclassified	unclassified	unclassified
	OTUb_0609	6.735	0.0098	124	0.0315953	55	k__Bacteria	p__Chloroflexi	c__Anaerolineae	o__Anaerolineales	f__Anaerolineaceae	unclassified	unclassified
	OTUb_0610	1	0.4956	5	0.00127401	1	k__Bacteria	p__Chlorobi	c__Ignavibacteria	o__Ignavibacteriales	f__BSV26	unclassified	unclassified
	OTUb_0613	1	0.507	2	0.000509602	1	k__Bacteria	p__Omnitrophica	c__NPL-UPA2	unclassified	unclassified	unclassified	unclassified
	OTUb_0616	0.80776	0.3848	3	0.000764403	3	k__Bacteria	p__Nitrospirae	c__Nitrospira	o__Nitrospirales	f__Nitrospiraceae	unclassified	unclassified
	OTUb_0617	0.0375	0.8502	34	0.00866324	26	k__Bacteria	p__Actinobacteria	c__Actinobacteria	o__Propionibacteriales	f__Nocardioidaceae	g__Nocardioides	unclassified
	OTUb_0618	2.91628	0.1261	7	0.00178361	3	k__Bacteria	p__Proteobacteria	c__Alphaproteobacteria	o__Rickettsiales	f__Anaplasmataceae	unclassified	unclassified
	OTUb_0619	3.4707	0.065	6	0.00152881	6	k__Bacteria	p__Spirochaetae	c__Spirochaetes	o__Spirochaetales	f__Spirochaetaceae	unclassified	unclassified
	OTUb_0620	0.02063	0.7835	2	0.000509602	2	k__Bacteria	p__Firmicutes	c__Clostridia	o__Thermoanaerobacterales	f__Thermoanaerobacteraceae	g__Gelria	unclassified
	OTUb_0621	71.687	0.0001	5354	1.36421	80	k__Bacteria	p__Proteobacteria	c__Alphaproteobacteria	o__Sphingomonadales	f__Sphingomonadaceae	g__Sphingomonas	unclassified
	OTUb_0622	0.3752	0.558	8	0.00203841	6	k__Bacteria	p__Candidate_division_OP3	unclassified	unclassified	unclassified	unclassified	unclassified
	OTUb_0623	6.6484	0.0134	213	0.0542726	67	k__Bacteria	p__Chloroflexi	c__Anaerolineae	o__Anaerolineales	f__Anaerolineaceae	unclassified	unclassified
	OTUb_0624	2.72511	0.1372	3	0.000764403	3	k__Bacteria	p__Parcubacteria	unclassified	unclassified	unclassified	unclassified	unclassified
	OTUb_0625	19.2346	0.0001	175	0.0445902	60	k__Bacteria	p__Armatimonadetes	unclassified	unclassified	unclassified	unclassified	unclassified
	OTUb_0627	0.06232	0.8078	1219	0.310603	79	k__Bacteria	p__Bacteroidetes	c__Cytophagia	o__Cytophagales	f__Cytophagaceae	unclassified	unclassified
	OTUb_0628	0.2922	0.5872	60	0.0152881	36	k__Bacteria	p__Chloroflexi	c__Anaerolineae	o__Anaerolineales	f__Anaerolineaceae	unclassified	unclassified
	OTUb_0629	0.91984	0.3454	10	0.00254801	10	k__Bacteria	p__Firmicutes	c__Clostridia	o__Clostridiales	f__Eubacteriaceae	g__Alkalibacter	unclassified
	OTUb_0630	1.74802	0.1894	817	0.208172	79	k__Bacteria	p__Verrucomicrobia	c__Spartobacteria	o__Chthoniobacterales	f__DA101_soil_group	unclassified	unclassified
	OTUb_0631	0.04151	0.7662	3	0.000764403	2	k__Bacteria	p__Microgenomates	unclassified	unclassified	unclassified	unclassified	unclassified
	OTUb_0633	0.03981	0.8806	3	0.000764403	3	k__Bacteria	p__Planctomycetes	unclassified	unclassified	unclassified	unclassified	unclassified
	OTUb_0634	0.46861	0.5147	11	0.00280281	11	k__Bacteria	p__Firmicutes	c__Clostridia	o__Thermoanaerobacterales	f__Thermodesulfobiaceae	g__Coprothermobacter	unclassified
	OTUb_0635	2.7221	0.0234	62	0.0157977	12	k__Bacteria	p__Proteobacteria	c__Deltaproteobacteria	o__Myxococcales	f__BIrii41	unclassified	unclassified
	OTUb_0636	0.00253	0.9698	6	0.00152881	6	k__Bacteria	unclassified	unclassified	unclassified	unclassified	unclassified	unclassified
	OTUb_0638	0.8267	0.3814	7	0.00178361	7	k__Bacteria	unclassified	unclassified	unclassified	unclassified	unclassified	unclassified
	OTUb_0639	0.1694	0.71	9	0.00229321	8	k__Bacteria	p__Microgenomates	unclassified	unclassified	unclassified	unclassified	unclassified
	OTUb_0640	0.0469	0.8285	144	0.0366914	60	k__Bacteria	p__Bacteroidetes	c__Sphingobacteriia	o__Sphingobacteriales	f__Chitinophagaceae	unclassified	unclassified
	OTUb_0642	0.87139	0.3863	5	0.00127401	5	k__Bacteria	p__SHA-109	unclassified	unclassified	unclassified	unclassified	unclassified
	OTUb_0643	1.7218	0.1942	40	0.010192	28	k__Bacteria	p__Parcubacteria	unclassified	unclassified	unclassified	unclassified	unclassified
	OTUb_0645	0.50046	0.5032	27	0.00687963	20	k__Bacteria	p__Actinobacteria	c__TakashiAC-B11	unclassified	unclassified	unclassified	unclassified
	OTUb_0647	0.09134	0.7688	13	0.00331241	11	k__Bacteria	p__Chloroflexi	unclassified	unclassified	unclassified	unclassified	unclassified
	OTUb_0651	2.31034	0.1366	44	0.0112112	31	k__Bacteria	p__Parcubacteria	unclassified	unclassified	unclassified	unclassified	unclassified
	OTUb_0653	14.8223	0.0001	169	0.0430614	61	k__Bacteria	p__Bacteroidetes	c__Sphingobacteriia	o__Sphingobacteriales	f__env.OPS_17	unclassified	unclassified
	OTUb_0654	0.28506	0.6016	5	0.00127401	5	k__Bacteria	p__Gracilibacteria	unclassified	unclassified	unclassified	unclassified	unclassified
	OTUb_0655	2.34535	0.1373	10	0.00254801	8	k__Bacteria	p__Proteobacteria	c__Deltaproteobacteria	o__Desulfobacterales	f__Desulfobulbaceae	g__Desulfobulbus	unclassified
	OTUb_0658	1.86611	0.2361	2	0.000509602	2	k__Bacteria	p__Firmicutes	unclassified	unclassified	unclassified	unclassified	unclassified
	OTUb_0659	1.33399	0.2533	78	0.0198745	38	k__Bacteria	p__Latescibacteria	unclassified	unclassified	unclassified	unclassified	unclassified
	OTUb_0661	1.93944	0.2332	2	0.000509602	2	k__Bacteria	p__Microgenomates	unclassified	unclassified	unclassified	unclassified	unclassified
	OTUb_0662	0.00014	0.9879	5	0.00127401	5	k__Bacteria	p__Parcubacteria	unclassified	unclassified	unclassified	unclassified	unclassified
	OTUb_0665	1.80022	0.2356	2	0.000509602	2	k__Bacteria	p__Tenericutes	c__Mollicutes	o__NB1-n	unclassified	unclassified	unclassified
	OTUb_0666	0.13126	0.7385	5	0.00127401	5	k__Bacteria	p__Parcubacteria	unclassified	unclassified	unclassified	unclassified	unclassified
	OTUb_0669	0.08433	0.746	3	0.000764403	2	k__Bacteria	p__Armatimonadetes	unclassified	unclassified	unclassified	unclassified	unclassified
	OTUb_0671	13.2389	0.0009	191	0.048667	65	k__Bacteria	p__Proteobacteria	c__Alphaproteobacteria	o__Rickettsiales	f__Rickettsiales_Incertae_Sedis	g__Candidatus_Odyssella	unclassified
	OTUb_0672	9.8098	0.0015	72	0.0183457	22	k__Bacteria	p__Bacteroidetes	c__Cytophagia	o__Cytophagales	f__Cytophagaceae	g__Cytophaga	unclassified
	OTUb_0673	0.00573	0.8687	2	0.000509602	2	k__Bacteria	unclassified	unclassified	unclassified	unclassified	unclassified	unclassified
	OTUb_0674	2.9721	0.0575	2	0.000509602	2	k__Bacteria	p__Latescibacteria	unclassified	unclassified	unclassified	unclassified	unclassified
	OTUb_0675	4.4399	0.039	215	0.0547822	64	k__Bacteria	p__Armatimonadetes	unclassified	unclassified	unclassified	unclassified	unclassified
	OTUb_0676	1.89155	0.2376	2	0.000509602	2	k__Bacteria	p__Microgenomates	unclassified	unclassified	unclassified	unclassified	unclassified
	OTUb_0678	0.01924	0.8976	2	0.000509602	2	k__Bacteria	p__Tenericutes	c__Mollicutes	o__Mycoplasmatales	f__Mycoplasmataceae	unclassified	unclassified
	OTUb_0680	0.24178	0.636	32	0.00815363	23	k__Bacteria	p__Elusimicrobia	c__Elusimicrobia	o__Lineage_IV	unclassified	unclassified	unclassified
	OTUb_0681	30.547	0.0001	3632	0.925438	80	k__Bacteria	p__Bacteroidetes	c__Sphingobacteriia	o__Sphingobacteriales	f__Chitinophagaceae	g__Ferruginibacter	unclassified
	OTUb_0682	3.743	0.0568	43	0.0109564	32	k__Bacteria	p__Verrucomicrobia	c__S-BQ2-57_soil_group	unclassified	unclassified	unclassified	unclassified
	OTUb_0683	1.83355	0.2333	2	0.000509602	2	k__Bacteria	p__Planctomycetes	c__Phycisphaerae	o__CPla-3_termite_group	unclassified	unclassified	unclassified
	OTUb_0685	3.3368	0.0748	190	0.0484122	67	k__Bacteria	p__Latescibacteria	unclassified	unclassified	unclassified	unclassified	unclassified
	OTUb_0687	1.4871	0.2473	4	0.0010192	4	k__Bacteria	p__Proteobacteria	c__Deltaproteobacteria	unclassified	unclassified	unclassified	unclassified
	OTUb_0688	21.4147	0.0001	1871	0.476733	80	k__Bacteria	p__Proteobacteria	c__Betaproteobacteria	o__Burkholderiales	f__Oxalobacteraceae	g__Massilia	unclassified
	OTUb_0690	9.253	0.002	61	0.0155429	33	k__Bacteria	p__Chloroflexi	c__Anaerolineae	o__Anaerolineales	f__Anaerolineaceae	unclassified	unclassified
	OTUb_0691	0.0054	0.9458	13	0.00331241	13	k__Bacteria	p__Saccharibacteria	unclassified	unclassified	unclassified	unclassified	unclassified
	OTUb_0692	0.00573	0.94	19	0.00484122	16	k__Bacteria	p__Planctomycetes	c__Phycisphaerae	o__Phycisphaerales	f__Phycisphaeraceae	g__I-8	unclassified
	OTUb_0693	1.9998	0.2512	2	0.000509602	2	k__Bacteria	unclassified	unclassified	unclassified	unclassified	unclassified	unclassified
	OTUb_0694	1.27664	0.2605	98	0.0249705	50	k__Bacteria	p__Proteobacteria	c__Alphaproteobacteria	o__Rhizobiales	unclassified	unclassified	unclassified
	OTUb_0696	11.9515	0.001	621	0.158231	78	k__Bacteria	p__Chloroflexi	c__P2-11E	unclassified	unclassified	unclassified	unclassified
	OTUb_0698	12.8182	0.0005	52	0.0132497	32	k__Bacteria	p__Bacteroidetes	c__Sphingobacteriia	o__Sphingobacteriales	f__Saprospiraceae	unclassified	unclassified
	OTUb_0700	1.99494	0.2528	3	0.000764403	2	k__Bacteria	unclassified	unclassified	unclassified	unclassified	unclassified	unclassified
	OTUb_0701	9.0573	0.0034	120	0.0305761	54	k__Bacteria	p__Armatimonadetes	unclassified	unclassified	unclassified	unclassified	unclassified
	OTUb_0702	0.63643	0.5159	4	0.0010192	4	k__Bacteria	p__Firmicutes	c__Clostridia	o__Clostridiales	f__Ruminococcaceae	unclassified	unclassified
	OTUb_0703	0.3754	0.5628	17	0.00433162	11	k__Bacteria	p__Proteobacteria	c__Alphaproteobacteria	o__Rhizobiales	unclassified	unclassified	unclassified
	OTUb_0704	8.3804	0.0046	503	0.128165	74	k__Bacteria	p__Actinobacteria	c__Actinobacteria	o__Corynebacteriales	f__Mycobacteriaceae	g__Mycobacterium	unclassified
	OTUb_0705	1.90052	0.1792	21	0.00535082	20	k__Bacteria	unclassified	unclassified	unclassified	unclassified	unclassified	unclassified
	OTUb_0709	0.89123	0.3503	10	0.00254801	10	k__Bacteria	p__Parcubacteria	unclassified	unclassified	unclassified	unclassified	unclassified
	OTUb_0710	0.13225	0.7228	12	0.00305761	8	k__Bacteria	p__Parcubacteria	unclassified	unclassified	unclassified	unclassified	unclassified
	OTUb_0711	14.4937	0.0005	113	0.0287925	51	k__Bacteria	p__Candidate_division_OP3	unclassified	unclassified	unclassified	unclassified	unclassified
	OTUb_0712	2.5528	0.115	124	0.0315953	56	k__Bacteria	p__Planctomycetes	c__Planctomycetacia	o__Planctomycetales	f__Planctomycetaceae	g__Schlesneria	unclassified
	OTUb_0713	0.4917	0.4949	32	0.00815363	23	k__Bacteria	p__Elusimicrobia	c__Elusimicrobia	o__Lineage_IIa	unclassified	unclassified	unclassified
	OTUb_0714	3.3927	0.0718	9	0.00229321	8	k__Bacteria	unclassified	unclassified	unclassified	unclassified	unclassified	unclassified
	OTUb_0715	2.1015	0.1615	7	0.00178361	6	k__Bacteria	p__Parcubacteria	unclassified	unclassified	unclassified	unclassified	unclassified
	OTUb_0716	1.38326	0.2464	474	0.120776	80	k__Bacteria	p__Verrucomicrobia	c__Spartobacteria	o__Chthoniobacterales	f__Chthoniobacteraceae	g__Chthoniobacter	unclassified
	OTUb_0717	3.1779	0.0798	84	0.0214033	48	k__Bacteria	p__Proteobacteria	c__Deltaproteobacteria	o__Myxococcales	f__bacteriap25	unclassified	unclassified
	OTUb_0718	1.9216	0.242	3	0.000764403	2	k__Bacteria	p__Parcubacteria	unclassified	unclassified	unclassified	unclassified	unclassified
	OTUb_0719	3.9914	0.0506	95	0.0242061	47	k__Bacteria	p__Planctomycetes	c__Planctomycetacia	o__Planctomycetales	f__Planctomycetaceae	g__Planctomyces	unclassified
	OTUb_0720	0.06134	0.8097	7	0.00178361	7	k__Bacteria	p__Parcubacteria	unclassified	unclassified	unclassified	unclassified	unclassified
	OTUb_0721	0.02892	0.8667	253	0.0644647	72	k__Bacteria	p__Bacteroidetes	c__Sphingobacteriia	o__Sphingobacteriales	f__PHOS-HE51	unclassified	unclassified
	OTUb_0722	0.5922	0.4523	106	0.0270089	53	k__Bacteria	p__Chloroflexi	c__Caldilineae	o__Caldilineales	f__Caldilineaceae	unclassified	unclassified
	OTUb_0723	0.44282	0.5092	11	0.00280281	11	k__Bacteria	p__Proteobacteria	c__Deltaproteobacteria	o__Myxococcales	f__bacteriap25	unclassified	unclassified
	OTUb_0724	35.364	0.0001	119	0.0303213	43	k__Bacteria	p__Chloroflexi	c__Anaerolineae	o__Anaerolineales	f__Anaerolineaceae	unclassified	unclassified
	OTUb_0725	1.69981	0.1975	102	0.0259897	59	k__Bacteria	p__Proteobacteria	c__Deltaproteobacteria	o__Bdellovibrionales	f__Bdellovibrionaceae	g__Bdellovibrio	unclassified
	OTUb_0726	1.88556	0.1783	5	0.00127401	4	k__Bacteria	p__Proteobacteria	c__Deltaproteobacteria	o__Desulfobacterales	f__Nitrospinaceae	unclassified	unclassified
	OTUb_0727	2.9994	0.054	2	0.000509602	2	k__Bacteria	p__Proteobacteria	c__Gammaproteobacteria	o__Legionellales	unclassified	unclassified	unclassified
	OTUb_0728	0.04917	0.8241	10	0.00254801	9	k__Bacteria	p__Actinobacteria	c__Rubrobacteria	o__Rubrobacterales	f__Rubrobacteriaceae	g__Rubrobacter	unclassified
	OTUb_0729	6.8698	0.0121	2182	0.555976	80	k__Bacteria	p__Acidobacteria	c__Acidobacteria	o__Subgroup_6	unclassified	unclassified	unclassified
	OTUb_0730	0.91057	0.3764	7	0.00178361	7	k__Bacteria	p__Chloroflexi	unclassified	unclassified	unclassified	unclassified	unclassified
	OTUb_0731	8.0022	0.007	1457	0.371245	80	k__Bacteria	p__Verrucomicrobia	c__Spartobacteria	o__Chthoniobacterales	f__Chthoniobacteraceae	g__Chthoniobacter	unclassified
	OTUb_0732	4.9593	0.0323	50	0.0127401	36	k__Bacteria	p__Planctomycetes	c__Phycisphaerae	o__Phycisphaerales	f__Phycisphaeraceae	g__Phycisphaera	unclassified
	OTUb_0734	0.3743	0.5514	13	0.00331241	11	k__Bacteria	p__Chloroflexi	c__SAR202_clade	unclassified	unclassified	unclassified	unclassified
	OTUb_0736	0.13626	0.7183	17	0.00433162	14	k__Bacteria	p__Candidate_division_OP3	unclassified	unclassified	unclassified	unclassified	unclassified
	OTUb_0737	4.6115	0.0326	478	0.121795	80	k__Bacteria	p__Proteobacteria	c__Deltaproteobacteria	o__Myxococcales	f__Phaselicystidaceae	g__Phaselicystis	unclassified
	OTUb_0739	0.11999	0.7456	15	0.00382202	11	k__Bacteria	unclassified	unclassified	unclassified	unclassified	unclassified	unclassified
	OTUb_0740	0.00098	0.9754	103	0.0262445	54	k__Bacteria	p__Chloroflexi	c__JG30-KF-CM66	unclassified	unclassified	unclassified	unclassified
	OTUb_0741	0.89538	0.3655	460	0.117209	75	k__Bacteria	p__Actinobacteria	c__Actinobacteria	o__Propionibacteriales	f__Propionibacteriaceae	g__Microlunatus	unclassified
	OTUb_0743	0.24471	0.6493	10	0.00254801	7	k__Bacteria	unclassified	unclassified	unclassified	unclassified	unclassified	unclassified
	OTUb_0744	0.01402	0.9117	1149	0.292766	80	k__Bacteria	p__Proteobacteria	c__Gammaproteobacteria	o__Xanthomonadales	unclassified	unclassified	unclassified
	OTUb_0745	4.9397	0.0295	2295	0.584769	80	k__Bacteria	p__Proteobacteria	c__Betaproteobacteria	o__Nitrosomonadales	f__Nitrosomonadaceae	g__Nitrosospira	unclassified
	OTUb_0746	1.98603	0.236	2	0.000509602	2	k__Bacteria	p__WCHB1-60	unclassified	unclassified	unclassified	unclassified	unclassified
	OTUb_0747	1.77248	0.1899	309	0.0787335	73	k__Bacteria	p__Chloroflexi	c__Anaerolineae	o__Anaerolineales	f__Anaerolineaceae	unclassified	unclassified
	OTUb_0749	6.2162	0.0141	64	0.0163073	46	k__Bacteria	p__Armatimonadetes	c__Armatimonadia	o__Armatimonadales	unclassified	unclassified	unclassified
	OTUb_0751	1.05548	0.3027	30	0.00764403	22	k__Bacteria	p__Chloroflexi	c__SAR202_clade	unclassified	unclassified	unclassified	unclassified
	OTUb_0752	3.58	0.067	95	0.0242061	46	k__Bacteria	p__Proteobacteria	c__Gammaproteobacteria	unclassified	unclassified	unclassified	unclassified
	OTUb_0754	2.9984	0.0539	2	0.000509602	2	k__Bacteria	unclassified	unclassified	unclassified	unclassified	unclassified	unclassified
	OTUb_0756	0.54867	0.4711	15	0.00382202	12	k__Bacteria	p__Parcubacteria	unclassified	unclassified	unclassified	unclassified	unclassified
	OTUb_0758	4.5983	0.03	46	0.0117209	22	k__Bacteria	p__Bacteroidetes	c__Cytophagia	o__Cytophagales	f__Cytophagaceae	g__Cytophaga	s__Cytophaga_hutchinsonii
	OTUb_0761	1.65439	0.2168	3	0.000764403	2	k__Bacteria	p__Firmicutes	c__Bacilli	o__Bacillales	f__Bacillaceae	g__Ureibacillus	unclassified
	OTUb_0763	1.93127	0.241	3	0.000764403	2	k__Bacteria	unclassified	unclassified	unclassified	unclassified	unclassified	unclassified
	OTUb_0764	0.04149	0.8472	28	0.00713443	23	k__Bacteria	p__Proteobacteria	c__Deltaproteobacteria	o__Bdellovibrionales	f__Bdellovibrionaceae	g__Bdellovibrio	unclassified
	OTUb_0766	4.4114	0.0378	59	0.0150333	32	k__Bacteria	p__Bacteroidetes	c__Cytophagia	o__Cytophagales	f__Cyclobacteriaceae	unclassified	unclassified
	OTUb_0767	10.6897	0.0017	40	0.010192	29	k__Bacteria	p__Chloroflexi	c__Chloroflexia	o__Chloroflexales	f__Roseiflexaceae	g__Roseiflexus	unclassified
	OTUb_0769	0.17008	0.7017	5	0.00127401	5	k__Bacteria	p__Microgenomates	unclassified	unclassified	unclassified	unclassified	unclassified
	OTUb_0770	0.2304	0.6508	12	0.00305761	11	k__Bacteria	p__WCHB1-60	unclassified	unclassified	unclassified	unclassified	unclassified
	OTUb_0771	3.7949	0.051	439	0.111858	78	k__Bacteria	p__Chloroflexi	c__Anaerolineae	o__Anaerolineales	f__Anaerolineaceae	unclassified	unclassified
	OTUb_0774	0.10829	0.8007	3	0.000764403	3	k__Bacteria	unclassified	unclassified	unclassified	unclassified	unclassified	unclassified
	OTUb_0775	2.46215	0.1231	391	0.0996272	78	k__Bacteria	p__Proteobacteria	c__Deltaproteobacteria	o__Myxococcales	f__Haliangiaceae	g__Haliangium	unclassified
	OTUb_0776	0.88816	0.3466	25	0.00637003	18	k__Bacteria	p__Proteobacteria	c__Deltaproteobacteria	unclassified	unclassified	unclassified	unclassified
	OTUb_0777	0.10837	0.7425	2493	0.635219	80	k__Bacteria	p__Gemmatimonadetes	c__Gemmatimonadetes	o__Gemmatimonadales	f__Gemmatimonadaceae	g__Gemmatimonas	unclassified
	OTUb_0778	1.77747	0.2095	5	0.00127401	5	k__Bacteria	p__Firmicutes	c__Erysipelotrichia	o__Erysipelotrichales	f__Erysipelotrichaceae	g__Asteroleplasma	unclassified
	OTUb_0783	1.80291	0.2354	2	0.000509602	2	k__Bacteria	unclassified	unclassified	unclassified	unclassified	unclassified	unclassified
	OTUb_0784	7.0915	0.0104	156	0.039749	49	k__Bacteria	p__Proteobacteria	c__Alphaproteobacteria	o__Rickettsiales	f__Mitochondria	unclassified	unclassified
	OTUb_0785	0.31005	0.5852	100	0.0254801	53	k__Bacteria	p__Armatimonadetes	c__Chthonomonadetes	o__Chthonomonadales	f__Chthonomonadaceae	g__Chthonomonas	unclassified
	OTUb_0786	0.3366	0.5938	73	0.0186005	41	k__Bacteria	p__Parcubacteria	unclassified	unclassified	unclassified	unclassified	unclassified
	OTUb_0787	0.10454	0.7484	13	0.00331241	12	k__Bacteria	p__Parcubacteria	unclassified	unclassified	unclassified	unclassified	unclassified
	OTUb_0788	6.933	0.0059	6	0.00152881	6	k__Bacteria	p__Proteobacteria	c__Deltaproteobacteria	o__Bdellovibrionales	f__Bacteriovoracaceae	unclassified	unclassified
	OTUb_0789	1.91544	0.2368	3	0.000764403	2	k__Bacteria	p__Proteobacteria	c__Deltaproteobacteria	unclassified	unclassified	unclassified	unclassified
	OTUb_0791	4.8014	0.0249	7	0.00178361	7	k__Bacteria	p__Proteobacteria	c__Deltaproteobacteria	o__Bdellovibrionales	f__Bacteriovoracaceae	unclassified	unclassified
	OTUb_0792	0.05227	0.8303	17	0.00433162	11	k__Bacteria	p__Candidate_division_OP3	unclassified	unclassified	unclassified	unclassified	unclassified
	OTUb_0793	0.18388	0.6737	32	0.00815363	24	k__Bacteria	p__Bacteroidetes	c__Sphingobacteriia	o__Sphingobacteriales	f__env.OPS_17	unclassified	unclassified
	OTUb_0794	0.0109	0.9227	8	0.00203841	7	k__Bacteria	p__Gemmatimonadetes	c__Gemmatimonadetes	o__Gemmatimonadales	f__Gemmatimonadaceae	unclassified	unclassified
	OTUb_0796	0.01507	0.8743	6	0.00152881	6	k__Bacteria	p__Firmicutes	c__Clostridia	o__Clostridiales	f__Peptococcaceae	g__Pelotomaculum	unclassified
	OTUb_0798	0.10042	0.7464	5	0.00127401	5	k__Bacteria	p__Bacteroidetes	unclassified	unclassified	unclassified	unclassified	unclassified
	OTUb_0799	3.12859	0.0844	481	0.122559	77	k__Bacteria	p__Verrucomicrobia	c__Spartobacteria	o__Chthoniobacterales	f__Xiphinematobacteraceae	g__Candidatus_Xiphinematobacter	unclassified
	OTUb_0800	0.0039	0.9542	6	0.00152881	6	k__Bacteria	p__Planctomycetes	c__BD7-11	unclassified	unclassified	unclassified	unclassified
	OTUb_0802	2.34828	0.1363	9	0.00229321	9	k__Bacteria	p__Parcubacteria	unclassified	unclassified	unclassified	unclassified	unclassified
	OTUb_0804	1.19419	0.2927	10	0.00254801	9	k__Bacteria	p__Acidobacteria	c__Acidobacteria	o__Subgroup_4	unclassified	g__Blastocatella	unclassified
	OTUb_0806	4.4084	0.0358	54	0.0137593	31	k__Bacteria	p__TM6	unclassified	unclassified	unclassified	unclassified	unclassified
	OTUb_0807	4.1031	0.0411	4	0.0010192	4	k__Bacteria	p__Bacteroidetes	c__SM1A07	unclassified	unclassified	unclassified	unclassified
	OTUb_0808	0.33986	0.5951	3	0.000764403	3	k__Bacteria	p__Bacteroidetes	c__Cytophagia	o__Cytophagales	f__Flammeovirgaceae	g__Candidatus_Amoebophilus	unclassified
	OTUb_0809	0.06755	0.8093	61	0.0155429	45	k__Bacteria	p__Planctomycetes	c__Planctomycetacia	o__Planctomycetales	f__Planctomycetaceae	g__Pir4_lineage	unclassified
	OTUb_0810	5.9133	0.0107	16	0.00407682	13	k__Bacteria	p__Spirochaetae	c__Spirochaetes	o__Spirochaetales	f__Leptospiraceae	g__Turneriella	unclassified
	OTUb_0811	2.74837	0.1293	3	0.000764403	3	k__Bacteria	unclassified	unclassified	unclassified	unclassified	unclassified	unclassified
	OTUb_0812	0.125	0.727	194	0.0494314	68	k__Bacteria	p__Chloroflexi	c__Caldilineae	o__Caldilineales	f__Caldilineaceae	unclassified	unclassified
	OTUb_0815	1.48308	0.2455	12	0.00305761	9	k__Bacteria	p__Bacteroidetes	unclassified	unclassified	unclassified	unclassified	unclassified
	OTUb_0816	1.50686	0.2289	142	0.0361818	56	k__Bacteria	p__Bacteroidetes	c__Cytophagia	o__Cytophagales	f__Cytophagaceae	unclassified	unclassified
	OTUb_0817	1.00192	0.3402	12	0.00305761	11	k__Bacteria	p__Proteobacteria	c__Deltaproteobacteria	o__Bdellovibrionales	f__Bacteriovoracaceae	g__Peredibacter	unclassified
	OTUb_0819	0.13706	0.7222	7	0.00178361	7	k__Bacteria	p__Parcubacteria	unclassified	unclassified	unclassified	unclassified	unclassified
	OTUb_0820	2	0.2245	2	0.000509602	2	k__Bacteria	p__Parcubacteria	unclassified	unclassified	unclassified	unclassified	unclassified
	OTUb_0821	30.0971	0.0001	547	0.139376	75	k__Bacteria	p__Proteobacteria	c__Alphaproteobacteria	o__Caulobacterales	f__Caulobacteraceae	g__Phenylobacterium	unclassified
	OTUb_0822	1.793	0.2343	2	0.000509602	2	k__Bacteria	p__Firmicutes	c__Bacilli	o__Lactobacillales	f__Lactobacillaceae	g__Lactobacillus	s__Lactobacillus_crispatus
	OTUb_0823	0.00785	0.9334	6	0.00152881	4	k__Bacteria	p__Gracilibacteria	unclassified	unclassified	unclassified	unclassified	unclassified
	OTUb_0826	1.95794	0.1698	43	0.0109564	30	k__Bacteria	p__Proteobacteria	c__Deltaproteobacteria	o__Desulfobacterales	f__Nitrospinaceae	g__Candidatus_Entotheonella	unclassified
	OTUb_0827	0.10498	0.7611	9	0.00229321	8	k__Bacteria	p__Proteobacteria	c__Deltaproteobacteria	o__Oligoflexales	f__Oligoflexaceae	unclassified	unclassified
	OTUb_0829	1.02538	0.3269	14	0.00356722	13	k__Bacteria	p__Proteobacteria	c__Deltaproteobacteria	o__Oligoflexales	unclassified	unclassified	unclassified
	OTUb_0830	0.04417	0.8805	6	0.00152881	5	k__Bacteria	p__Elusimicrobia	c__Elusimicrobia	o__Lineage_IV	unclassified	unclassified	unclassified
	OTUb_0831	1.92403	0.2346	2	0.000509602	2	k__Bacteria	p__Planctomycetes	c__Pla3_lineage	unclassified	unclassified	unclassified	unclassified
	OTUb_0832	2.85087	0.0951	405	0.103194	78	k__Bacteria	p__Chloroflexi	c__JG30-KF-CM66	unclassified	unclassified	unclassified	unclassified
	OTUb_0834	0.03604	0.8523	98	0.0249705	55	k__Bacteria	p__Planctomycetes	c__Planctomycetacia	o__Planctomycetales	f__Planctomycetaceae	g__Gemmata	unclassified
	OTUb_0835	2.9973	0.0563	2	0.000509602	2	k__Bacteria	p__Saccharibacteria	unclassified	unclassified	unclassified	unclassified	unclassified
	OTUb_0836	4.19	0.0472	33	0.00840844	20	k__Bacteria	p__Proteobacteria	c__Alphaproteobacteria	o__Rickettsiales	unclassified	unclassified	unclassified
	OTUb_0837	0.02595	0.8403	6	0.00152881	5	k__Bacteria	p__Elusimicrobia	c__Elusimicrobia	o__Lineage_IV	unclassified	unclassified	unclassified
	OTUb_0838	3.3993	0.069	124	0.0315953	50	k__Bacteria	p__Gemmatimonadetes	c__Gemmatimonadetes	o__S0134_terrestrial_group	unclassified	unclassified	unclassified
	OTUb_0839	1.51937	0.2382	9	0.00229321	2	k__Bacteria	unclassified	unclassified	unclassified	unclassified	unclassified	unclassified
	OTUb_0840	1.99189	0.1746	13	0.00331241	8	k__Bacteria	p__Chloroflexi	c__Anaerolineae	o__Anaerolineales	f__Anaerolineaceae	unclassified	unclassified
	OTUb_0842	4.7396	0.0266	24	0.00611523	18	k__Bacteria	p__Bacteroidetes	c__Sphingobacteriia	o__Sphingobacteriales	f__Chitinophagaceae	unclassified	unclassified
	OTUb_0843	9.7403	0.0028	97	0.0247157	48	k__Bacteria	p__Proteobacteria	c__Alphaproteobacteria	o__Rickettsiales	f__SM2D12	unclassified	unclassified
	OTUb_0845	0.68528	0.4192	129	0.0328693	60	k__Bacteria	p__Planctomycetes	c__Phycisphaerae	o__Phycisphaerales	f__Phycisphaeraceae	g__SM1A02	unclassified
	OTUb_0847	0.46033	0.6552	4	0.0010192	3	k__Bacteria	p__Verrucomicrobia	c__Verrucomicrobiae	o__Verrucomicrobiales	f__DEV007	unclassified	unclassified
	OTUb_0848	2.92756	0.1268	3	0.000764403	3	k__Bacteria	p__Chloroflexi	c__Anaerolineae	o__Anaerolineales	f__Anaerolineaceae	unclassified	unclassified
	OTUb_0849	1.9425	0.1766	6	0.00152881	6	k__Bacteria	p__Parcubacteria	unclassified	unclassified	unclassified	unclassified	unclassified
	OTUb_0851	0.0611	0.803	432	0.110074	74	k__Bacteria	p__Actinobacteria	c__MB-A2-108	unclassified	unclassified	unclassified	unclassified
	OTUb_0852	2.9499	0.0887	94	0.0239513	47	k__Bacteria	p__Planctomycetes	c__Phycisphaerae	o__Phycisphaerales	f__Phycisphaeraceae	g__SM1A02	unclassified
	OTUb_0853	17.9131	0.0004	121	0.0308309	50	k__Bacteria	p__Proteobacteria	c__Deltaproteobacteria	o__Bdellovibrionales	f__Bdellovibrionaceae	g__Bdellovibrio	unclassified
	OTUb_0854	10.0299	0.002	24	0.00611523	18	k__Bacteria	p__Bacteroidetes	c__Sphingobacteriia	o__Sphingobacteriales	f__Saprospiraceae	g__Phaeodactylibacter	unclassified
	OTUb_0856	7.1835	0.0102	134	0.0341433	56	k__Bacteria	p__Proteobacteria	c__Deltaproteobacteria	o__GR-WP33-30	unclassified	unclassified	unclassified
	OTUb_0858	0.04559	0.8403	6	0.00152881	6	k__Bacteria	unclassified	unclassified	unclassified	unclassified	unclassified	unclassified
	OTUb_0859	0.08471	0.7681	53	0.0135045	31	k__Bacteria	p__Parcubacteria	unclassified	unclassified	unclassified	unclassified	unclassified
	OTUb_0860	0.9923	0.3415	30	0.00764403	22	k__Bacteria	p__Parcubacteria	unclassified	unclassified	unclassified	unclassified	unclassified
	OTUb_0861	3.0017	0.0872	109	0.0277733	53	k__Bacteria	p__Bacteroidetes	c__Sphingobacteriia	o__Sphingobacteriales	f__Saprospiraceae	unclassified	unclassified
	OTUb_0862	12.7568	0.0006	244	0.0621715	72	k__Bacteria	p__Proteobacteria	c__Alphaproteobacteria	o__Rhodospirillales	f__Acetobacteraceae	unclassified	unclassified
	OTUb_0863	0.6284	0.3928	3	0.000764403	3	k__Bacteria	p__Bacteroidetes	c__Flavobacteriia	o__Flavobacteriales	f__Flavobacteriaceae	g__Flavobacterium	unclassified
	OTUb_0865	0.03569	0.8853	3	0.000764403	3	k__Bacteria	p__Bacteroidetes	c__Cytophagia	o__Cytophagales	f__Cytophagaceae	g__Cytophaga	unclassified
	OTUb_0866	3.02684	0.0878	19	0.00484122	14	k__Bacteria	p__Bacteroidetes	c__Cytophagia	o__Cytophagales	f__Cytophagaceae	g__Cytophaga	unclassified
	OTUb_0868	0.07253	0.8436	3	0.000764403	3	k__Bacteria	p__Proteobacteria	c__Deltaproteobacteria	o__Myxococcales	f__Haliangiaceae	g__Haliangium	unclassified
	OTUb_0869	3.4368	0.0721	21	0.00535082	18	k__Bacteria	p__Planctomycetes	c__Planctomycetacia	o__Planctomycetales	f__Planctomycetaceae	g__Blastopirellula	unclassified
	OTUb_0871	1.27124	0.2706	27	0.00687963	23	k__Bacteria	p__Firmicutes	c__Erysipelotrichia	o__Erysipelotrichales	f__Erysipelotrichaceae	g__Turicibacter	unclassified
	OTUb_0874	2.6158	0.0936	3	0.000764403	2	k__Bacteria	p__Nitrospirae	c__Nitrospira	o__Nitrospirales	f__0319-6A21	unclassified	unclassified
	OTUb_0875	0.00613	0.8716	2	0.000509602	2	k__Bacteria	p__Microgenomates	unclassified	unclassified	unclassified	unclassified	unclassified
	OTUb_0876	0.0151	0.9114	5	0.00127401	5	k__Bacteria	p__Microgenomates	unclassified	unclassified	unclassified	unclassified	unclassified
	OTUb_0878	1.3441	0.2474	520	0.132497	75	k__Bacteria	p__Proteobacteria	c__Deltaproteobacteria	o__GR-WP33-30	unclassified	unclassified	unclassified
	OTUb_0879	3.6605	0.0663	4	0.0010192	4	k__Bacteria	unclassified	unclassified	unclassified	unclassified	unclassified	unclassified
	OTUb_0881	3.8189	0.024	24	0.00611523	8	k__Bacteria	p__Bacteroidetes	c__Cytophagia	o__Cytophagales	f__Cytophagaceae	unclassified	unclassified
	OTUb_0882	2.74	0.1081	23	0.00586043	21	k__Bacteria	p__Cyanobacteria	c__ML635J-21	unclassified	unclassified	unclassified	unclassified
	OTUb_0883	17.0318	0.0001	473	0.120521	76	k__Bacteria	p__Bacteroidetes	c__Sphingobacteriia	o__Sphingobacteriales	f__AKYH767	unclassified	unclassified
	OTUb_0884	0.60955	0.4534	50	0.0127401	33	k__Bacteria	p__Chloroflexi	c__Thermomicrobia	o__JG30-KF-CM45	unclassified	unclassified	unclassified
	OTUb_0885	10.351	0.0015	44	0.0112112	22	k__Bacteria	p__Planctomycetes	c__vadinHA49	unclassified	unclassified	unclassified	unclassified
	OTUb_0886	9.9479	0.0017	12	0.00305761	12	k__Bacteria	p__Planctomycetes	c__vadinHA49	unclassified	unclassified	unclassified	unclassified
	OTUb_0888	1.9537	0.164	15	0.00382202	11	k__Bacteria	unclassified	unclassified	unclassified	unclassified	unclassified	unclassified
	OTUb_0889	2.06941	0.1502	14	0.00356722	11	k__Bacteria	p__Planctomycetes	c__vadinHA49	unclassified	unclassified	unclassified	unclassified
	OTUb_0890	0.32365	0.5728	59	0.0150333	36	k__Bacteria	p__Planctomycetes	c__Phycisphaerae	o__Pla1_lineage	unclassified	unclassified	unclassified
	OTUb_0892	1.67323	0.2014	47	0.0119757	32	k__Bacteria	p__Chloroflexi	c__JG30-KF-CM66	unclassified	unclassified	unclassified	unclassified
	OTUb_0893	0.00191	0.9614	164	0.0417874	68	k__Bacteria	p__Proteobacteria	c__Deltaproteobacteria	o__GR-WP33-30	unclassified	unclassified	unclassified
	OTUb_0894	0.5703	0.4645	23	0.00586043	16	k__Bacteria	p__Parcubacteria	unclassified	unclassified	unclassified	unclassified	unclassified
	OTUb_0895	0.28914	0.7314	3	0.000764403	2	k__Bacteria	p__Bacteroidetes	c__Sphingobacteriia	o__Sphingobacteriales	f__Chitinophagaceae	unclassified	unclassified
	OTUb_0896	2.9487	0.0634	2	0.000509602	2	k__Bacteria	unclassified	unclassified	unclassified	unclassified	unclassified	unclassified
	OTUb_0897	0.37815	0.5496	14	0.00356722	12	k__Bacteria	unclassified	unclassified	unclassified	unclassified	unclassified	unclassified
	OTUb_0899	3.1409	0.0741	3	0.000764403	3	k__Bacteria	p__Parcubacteria	unclassified	unclassified	unclassified	unclassified	unclassified
	OTUb_0900	0.37521	0.7161	3	0.000764403	2	k__Bacteria	unclassified	unclassified	unclassified	unclassified	unclassified	unclassified
	OTUb_0901	2.48299	0.1162	15	0.00382202	11	k__Bacteria	p__Planctomycetes	unclassified	unclassified	unclassified	unclassified	unclassified
	OTUb_0902	1.99918	0.2471	2	0.000509602	2	k__Bacteria	unclassified	unclassified	unclassified	unclassified	unclassified	unclassified
	OTUb_0906	3.973	0.0389	3	0.000764403	3	k__Bacteria	p__Proteobacteria	c__Gammaproteobacteria	o__Thiotrichales	unclassified	unclassified	unclassified
	OTUb_0907	0.6049	0.4401	5	0.00127401	3	k__Bacteria	p__Bacteroidetes	unclassified	unclassified	unclassified	unclassified	unclassified
	OTUb_0908	0.21252	0.6711	7	0.00178361	6	k__Bacteria	p__Elusimicrobia	c__Elusimicrobia	o__MVP-88	unclassified	unclassified	unclassified
	OTUb_0909	0.23125	0.6932	3	0.000764403	3	k__Bacteria	p__Nitrospirae	c__Nitrospira	o__Nitrospirales	f__Nitrospiraceae	g__Nitrospira	unclassified
	OTUb_0910	1.97544	0.2374	2	0.000509602	2	k__Bacteria	p__Proteobacteria	c__Deltaproteobacteria	o__Myxococcales	unclassified	unclassified	unclassified
	OTUb_0911	14.0472	0.0004	155	0.0394942	58	k__Bacteria	p__SM2F11	unclassified	unclassified	unclassified	unclassified	unclassified
	OTUb_0912	6.8156	0.0078	14	0.00356722	12	k__Bacteria	p__Proteobacteria	c__Gammaproteobacteria	unclassified	unclassified	unclassified	unclassified
	OTUb_0913	0.1211	0.7528	8	0.00203841	6	k__Bacteria	p__Fibrobacteres	c__Fibrobacteria	o__Fibrobacterales	f__FD035	unclassified	unclassified
	OTUb_0914	0.00193	0.9998	2	0.000509602	2	k__Bacteria	unclassified	unclassified	unclassified	unclassified	unclassified	unclassified
	OTUb_0916	0.03433	0.7651	2	0.000509602	2	k__Bacteria	p__Planctomycetes	c__Planctomycetacia	o__Planctomycetales	f__Planctomycetaceae	g__Gemmata	unclassified
	OTUb_0917	0.1969	0.6568	101	0.0257349	50	k__Bacteria	p__Planctomycetes	c__OM190	unclassified	unclassified	unclassified	unclassified
	OTUb_0918	0.77492	0.4073	8	0.00203841	7	k__Bacteria	p__Acidobacteria	c__Acidobacteria	o__Subgroup_25	unclassified	unclassified	unclassified
	OTUb_0919	1	0.5006	2	0.000509602	1	k__Bacteria	p__Firmicutes	c__Bacilli	o__Bacillales	f__Thermoactinomycetaceae	unclassified	unclassified
	OTUb_0920	1.5732	0.2159	106	0.0270089	57	k__Bacteria	p__Armatimonadetes	unclassified	unclassified	unclassified	unclassified	unclassified
	OTUb_0921	1.85348	0.1785	10	0.00254801	9	k__Bacteria	p__Candidate_division_OP3	unclassified	unclassified	unclassified	unclassified	unclassified
	OTUb_0923	1	0.5104	3	0.000764403	1	k__Bacteria	p__Candidate_division_SR1	unclassified	unclassified	unclassified	unclassified	unclassified
	OTUb_0924	3.9855	0.0485	270	0.0687963	67	k__Bacteria	p__Acidobacteria	c__Acidobacteria	o__Acidobacteriales	f__Acidobacteriaceae_(Subgroup_1)	unclassified	unclassified
	OTUb_0925	0.16114	0.7806	3	0.000764403	3	k__Bacteria	p__Bacteroidetes	c__Cytophagia	o__Cytophagales	f__Cytophagaceae	unclassified	unclassified
	OTUb_0926	0.31297	0.7251	2	0.000509602	2	k__Bacteria	unclassified	unclassified	unclassified	unclassified	unclassified	unclassified
	OTUb_0927	0.55868	0.4655	11	0.00280281	10	k__Bacteria	p__Planctomycetes	c__OM190	unclassified	unclassified	unclassified	unclassified
	OTUb_0930	3.1059	0.0859	644	0.164092	79	k__Bacteria	p__Chloroflexi	c__Anaerolineae	o__Anaerolineales	f__Anaerolineaceae	unclassified	unclassified
	OTUb_0931	1.44983	0.2329	43	0.0109564	28	k__Bacteria	p__Proteobacteria	c__Alphaproteobacteria	o__Rhodospirillales	f__Rhodospirillales_Incertae_Sedis	g__Candidatus_Alysiosphaera	unclassified
	OTUb_0932	0.58319	0.4545	53	0.0135045	29	k__Bacteria	p__Proteobacteria	c__Deltaproteobacteria	o__Oligoflexales	unclassified	unclassified	unclassified
	OTUb_0935	1.90619	0.1634	63	0.0160525	49	k__Bacteria	p__Latescibacteria	unclassified	unclassified	unclassified	unclassified	unclassified
	OTUb_0936	14.1381	0.0001	70	0.0178361	25	k__Bacteria	p__Gemmatimonadetes	c__Gemmatimonadetes	o__AT425-EubC11_terrestrial_group	unclassified	unclassified	unclassified
	OTUb_0937	15.9673	0.0001	59	0.0150333	31	k__Bacteria	p__Planctomycetes	c__Planctomycetacia	o__Planctomycetales	f__Planctomycetaceae	g__Pirellula	unclassified
	OTUb_0938	0.01772	0.9033	2	0.000509602	2	k__Bacteria	p__Proteobacteria	unclassified	unclassified	unclassified	unclassified	unclassified
	OTUb_0939	0.21738	0.6658	10	0.00254801	9	k__Bacteria	p__Proteobacteria	c__Deltaproteobacteria	unclassified	unclassified	unclassified	unclassified
	OTUb_0940	0.17981	0.673	419	0.106762	78	k__Bacteria	p__Actinobacteria	c__Thermoleophilia	o__Solirubrobacterales	f__480-2	unclassified	unclassified
	OTUb_0941	1.02661	0.3253	8	0.00203841	8	k__Bacteria	p__Proteobacteria	c__Deltaproteobacteria	o__Myxococcales	f__P3OB-42	unclassified	unclassified
	OTUb_0942	0.08268	0.7355	2	0.000509602	2	k__Bacteria	p__Bacteroidetes	c__Flavobacteriia	o__Flavobacteriales	f__Flavobacteriaceae	g__Flavobacterium	unclassified
	OTUb_0944	0.6572	0.42	4	0.0010192	4	k__Bacteria	p__Bacteroidetes	c__Cytophagia	o__Cytophagales	f__Cytophagaceae	g__Spirosoma	unclassified
	OTUb_0945	0.0557	0.8124	13	0.00331241	12	k__Bacteria	unclassified	unclassified	unclassified	unclassified	unclassified	unclassified
	OTUb_0946	4.7511	0.0331	117	0.0298117	62	k__Bacteria	p__Chloroflexi	c__Ktedonobacteria	o__C0119	unclassified	unclassified	unclassified
	OTUb_0948	0.06368	0.8043	8	0.00203841	8	k__Bacteria	p__Actinobacteria	c__MB-A2-108	unclassified	unclassified	unclassified	unclassified
	OTUb_0949	3.7823	0.0586	10	0.00254801	8	k__Bacteria	p__Planctomycetes	c__OM190	unclassified	unclassified	unclassified	unclassified
	OTUb_0950	4.7947	0.0312	54	0.0137593	37	k__Bacteria	p__Verrucomicrobia	c__Verrucomicrobiae	o__Verrucomicrobiales	f__Verrucomicrobiaceae	unclassified	unclassified
	OTUb_0951	21.5843	0.0001	212	0.0540178	67	k__Bacteria	p__Proteobacteria	c__Deltaproteobacteria	o__Myxococcales	f__Sandaracinaceae	unclassified	unclassified
	OTUb_0952	1.20357	0.2894	8	0.00203841	8	k__Bacteria	p__Parcubacteria	unclassified	unclassified	unclassified	unclassified	unclassified
	OTUb_0953	0.2186	0.6494	62	0.0157977	32	k__Bacteria	p__Chlorobi	c__Ignavibacteria	o__Ignavibacteriales	f__BSV26	unclassified	unclassified
	OTUb_0954	0.01853	0.8956	26	0.00662483	21	k__Bacteria	p__Planctomycetes	c__Phycisphaerae	o__Phycisphaerales	f__Phycisphaeraceae	unclassified	unclassified
	OTUb_0956	1.88188	0.2156	2	0.000509602	2	k__Bacteria	p__Proteobacteria	c__Gammaproteobacteria	o__Xanthomonadales	f__Xanthomonadales_Incertae_Sedis	g__Acidibacter	unclassified
	OTUb_0957	0.00041	0.9846	16	0.00407682	15	k__Bacteria	p__Parcubacteria	unclassified	unclassified	unclassified	unclassified	unclassified
	OTUb_0958	0.10917	0.7469	15	0.00382202	13	k__Bacteria	unclassified	unclassified	unclassified	unclassified	unclassified	unclassified
	OTUb_0959	0.46766	0.5005	27	0.00687963	21	k__Bacteria	p__SM2F11	unclassified	unclassified	unclassified	unclassified	unclassified
	OTUb_0960	11.6688	0.0015	60	0.0152881	35	k__Bacteria	p__Bacteroidetes	c__Sphingobacteriia	o__Sphingobacteriales	f__Saprospiraceae	unclassified	unclassified
	OTUb_0961	9.4616	0.0015	793	0.202057	78	k__Bacteria	p__Bacteroidetes	c__Cytophagia	o__Cytophagales	f__Cytophagaceae	unclassified	unclassified
	OTUb_0962	0.05712	0.8112	14	0.00356722	14	k__Bacteria	p__Planctomycetes	c__Phycisphaerae	o__S-70	unclassified	unclassified	unclassified
	OTUb_0963	1.86327	0.2359	2	0.000509602	2	k__Bacteria	p__Planctomycetes	c__Phycisphaerae	o__WD2101_soil_group	unclassified	unclassified	unclassified
	OTUb_0964	3.0764	0.0871	30	0.00764403	22	k__Bacteria	p__Proteobacteria	c__Deltaproteobacteria	o__Myxococcales	f__Cystobacteraceae	g__Anaeromyxobacter	unclassified
	OTUb_0965	8.2599	0.0006	112	0.0285377	43	k__Bacteria	p__Bacteroidetes	c__Sphingobacteriia	o__Sphingobacteriales	f__Chitinophagaceae	unclassified	unclassified
	OTUb_0967	0.26875	0.6551	4	0.0010192	3	k__Bacteria	p__Verrucomicrobia	c__Verrucomicrobiae	o__Verrucomicrobiales	unclassified	unclassified	unclassified
	OTUb_0968	2.90112	0.0799	3	0.000764403	3	k__Bacteria	p__Planctomycetes	c__Phycisphaerae	o__S-70	unclassified	unclassified	unclassified
	OTUb_0969	1.45127	0.2295	35	0.00891804	26	k__Bacteria	p__Planctomycetes	c__OM190	unclassified	unclassified	unclassified	unclassified
	OTUb_0970	0.18066	0.6836	9	0.00229321	9	k__Bacteria	p__Planctomycetes	c__OM190	unclassified	unclassified	unclassified	unclassified
	OTUb_0972	0.43754	0.5185	8	0.00203841	8	k__Bacteria	p__Verrucomicrobia	c__Opitutae	unclassified	unclassified	unclassified	unclassified
	OTUb_0973	5.8677	0.0179	187	0.0476478	63	k__Bacteria	p__Planctomycetes	c__Planctomycetacia	o__Planctomycetales	f__Planctomycetaceae	g__Planctomyces	unclassified
	OTUb_0974	2.36793	0.1239	9	0.00229321	8	k__Bacteria	p__Microgenomates	unclassified	unclassified	unclassified	unclassified	unclassified
	OTUb_0976	2.61152	0.1069	80	0.0203841	44	k__Bacteria	p__Firmicutes	c__Bacilli	o__Bacillales	f__Thermoactinomycetaceae	g__Planifilum	unclassified
	OTUb_0977	0.0116	0.9204	7	0.00178361	6	k__Bacteria	p__Chlorobi	c__Chlorobia	o__Chlorobiales	f__OPB56	unclassified	unclassified
	OTUb_0978	1	0.5061	3	0.000764403	1	k__Bacteria	p__Proteobacteria	c__Alphaproteobacteria	o__Rhizobiales	f__MNG7	unclassified	unclassified
	OTUb_0980	0.457	0.5026	14	0.00356722	12	k__Bacteria	p__Proteobacteria	c__Deltaproteobacteria	o__Myxococcales	f__P3OB-42	unclassified	unclassified
	OTUb_0982	13.7859	0.0001	34	0.00866324	20	k__Bacteria	p__Chloroflexi	c__Anaerolineae	o__Anaerolineales	f__Anaerolineaceae	unclassified	unclassified
	OTUb_0984	2.8734	0.0619	2	0.000509602	2	k__Bacteria	p__Planctomycetes	c__Planctomycetacia	o__Planctomycetales	f__Planctomycetaceae	unclassified	unclassified
	OTUb_0985	3.781	0.0579	35	0.00891804	24	k__Bacteria	p__Chloroflexi	c__Thermomicrobia	o__AKYG1722	unclassified	unclassified	unclassified
	OTUb_0986	1.88585	0.2377	2	0.000509602	2	k__Bacteria	p__Acidobacteria	c__Acidobacteria	o__Subgroup_11	unclassified	unclassified	unclassified
	OTUb_0988	11.0779	0.0013	362	0.092238	75	k__Bacteria	p__Chloroflexi	c__Anaerolineae	o__Anaerolineales	f__Anaerolineaceae	unclassified	unclassified
	OTUb_0989	1	0.5029	2	0.000509602	1	k__Bacteria	p__Planctomycetes	c__Planctomycetacia	o__Planctomycetales	f__Planctomycetaceae	g__Planctomyces	unclassified
	OTUb_0990	5.4213	0.018	6	0.00152881	6	k__Bacteria	unclassified	unclassified	unclassified	unclassified	unclassified	unclassified
	OTUb_0991	0.19048	0.6607	370	0.0942764	77	k__Bacteria	p__Proteobacteria	c__Deltaproteobacteria	o__Sh765B-TzT-29	unclassified	unclassified	unclassified
	OTUb_0993	5.4432	0.0213	37	0.00942764	26	k__Bacteria	p__Proteobacteria	c__Deltaproteobacteria	o__Myxococcales	f__Blfdi19	g__Anaeromyxobacter	s__Anaeromyxobacter_dehalogenans
	OTUb_0994	1.19	0.29	9	0.00229321	9	k__Bacteria	p__Fibrobacteres	c__Fibrobacteria	o__Fibrobacterales	f__Fibrobacteraceae	unclassified	unclassified
	OTUb_0995	0.17419	0.6839	18	0.00458642	13	k__Bacteria	p__Latescibacteria	unclassified	unclassified	unclassified	unclassified	unclassified
	OTUb_0997	0.24681	0.6402	4	0.0010192	4	k__Bacteria	p__Proteobacteria	c__Deltaproteobacteria	o__Desulfobacterales	f__Nitrospinaceae	g__Candidatus_Entotheonella	unclassified
	OTUb_0998	0.65898	0.4084	3	0.000764403	3	k__Bacteria	p__Parcubacteria	unclassified	unclassified	unclassified	unclassified	unclassified
	OTUb_0999	2.9081	0.0633	2	0.000509602	2	k__Bacteria	p__Acidobacteria	c__Acidobacteria	o__Subgroup_18	unclassified	unclassified	unclassified
	OTUb_1000	2.62943	0.1103	12	0.00305761	11	k__Bacteria	p__Saccharibacteria	unclassified	unclassified	unclassified	unclassified	unclassified
	OTUb_1001	3.5867	0.0583	8	0.00203841	8	k__Bacteria	p__Proteobacteria	c__Deltaproteobacteria	unclassified	unclassified	unclassified	unclassified
	OTUb_1002	0.03295	0.7625	2	0.000509602	2	k__Bacteria	p__Bacteroidetes	c__Cytophagia	o__Cytophagales	f__Flammeovirgaceae	unclassified	unclassified
	OTUb_1003	1.99677	0.2239	2	0.000509602	2	k__Bacteria	p__Bacteroidetes	unclassified	unclassified	unclassified	unclassified	unclassified
	OTUb_1004	2.05404	0.1602	584	0.148804	77	k__Bacteria	p__Acidobacteria	c__Acidobacteria	o__Subgroup_3	unclassified	g__Bryobacter	unclassified
	OTUb_1005	1.12958	0.2926	1103	0.281046	80	k__Bacteria	p__Acidobacteria	c__Acidobacteria	o__Subgroup_3	unclassified	g__Bryobacter	unclassified
	OTUb_1006	0.03972	0.7554	3	0.000764403	2	k__Bacteria	p__Microgenomates	unclassified	unclassified	unclassified	unclassified	unclassified
	OTUb_1007	0.00502	0.8686	2	0.000509602	2	k__Bacteria	p__Bacteroidetes	c__Sphingobacteriia	o__Sphingobacteriales	f__Chitinophagaceae	unclassified	unclassified
	OTUb_1008	1.76061	0.1773	20	0.00509602	8	k__Bacteria	p__Bacteroidetes	c__Cytophagia	o__Cytophagales	f__Cytophagaceae	g__Leadbetterella	unclassified
	OTUb_1010	0.55168	0.4949	6	0.00152881	5	k__Bacteria	p__Acidobacteria	c__Acidobacteria	o__Subgroup_6	unclassified	unclassified	unclassified
	OTUb_1013	5.3096	0.0226	91	0.0231869	48	k__Bacteria	p__Proteobacteria	c__Deltaproteobacteria	o__Myxococcales	f__P3OB-42	unclassified	unclassified
	OTUb_1016	16.0588	0.0001	69	0.0175813	41	k__Bacteria	p__Bacteroidetes	c__Sphingobacteriia	o__Sphingobacteriales	f__NS11-12_marine_group	unclassified	unclassified
	OTUb_1017	5.7974	0.019	160	0.0407682	60	k__Bacteria	p__Planctomycetes	c__Planctomycetacia	o__Planctomycetales	f__Planctomycetaceae	unclassified	unclassified
	OTUb_1018	12.4433	0.0003	133	0.0338885	56	k__Bacteria	p__Chlorobi	c__Chlorobia	o__Chlorobiales	f__OPB56	unclassified	unclassified
	OTUb_1019	2.9452	0.0583	2	0.000509602	2	k__Bacteria	p__Planctomycetes	c__Phycisphaerae	o__Phycisphaerales	f__Phycisphaeraceae	unclassified	unclassified
	OTUb_1020	0.05278	0.8215	40	0.010192	29	k__Bacteria	p__Planctomycetes	c__Phycisphaerae	o__CCM11a	unclassified	unclassified	unclassified
	OTUb_1021	0.04397	0.8658	9	0.00229321	7	k__Bacteria	p__Firmicutes	c__Clostridia	o__Halanaerobiales	f__Halanaerobiaceae	g__Halocella	unclassified
	OTUb_1022	0.6452	0.4199	3	0.000764403	3	k__Bacteria	p__Bacteroidetes	c__Cytophagia	o__Cytophagales	f__Cytophagaceae	unclassified	unclassified
	OTUb_1023	0.27577	0.6561	3	0.000764403	3	k__Bacteria	p__Bacteroidetes	c__Sphingobacteriia	o__Sphingobacteriales	f__Chitinophagaceae	unclassified	unclassified
	OTUb_1026	0.41501	0.5563	8	0.00203841	7	k__Bacteria	p__Firmicutes	c__Erysipelotrichia	o__Erysipelotrichales	f__Erysipelotrichaceae	g__Asteroleplasma	unclassified
	OTUb_1028	24.8336	0.0001	527	0.13428	73	k__Bacteria	p__Chloroflexi	c__Anaerolineae	o__Anaerolineales	f__Anaerolineaceae	unclassified	unclassified
	OTUb_1029	0.21431	0.678	23	0.00586043	19	k__Bacteria	p__Chloroflexi	c__Thermomicrobia	o__JG30-KF-CM45	unclassified	unclassified	unclassified
	OTUb_1030	0.20581	0.7082	3	0.000764403	3	k__Bacteria	p__Chloroflexi	c__Ktedonobacteria	o__Ktedonobacterales	f__Thermosporotrichaceae	g__Thermosporothrix	unclassified
	OTUb_1031	0.30132	0.5951	22	0.00560562	21	k__Bacteria	p__Microgenomates	unclassified	unclassified	unclassified	unclassified	unclassified
	OTUb_1032	2.26277	0.1568	8	0.00203841	6	k__Bacteria	p__Parcubacteria	unclassified	unclassified	unclassified	unclassified	unclassified
	OTUb_1033	0.36407	0.5667	4	0.0010192	4	k__Bacteria	p__Elusimicrobia	c__Elusimicrobia	o__FCPU453	unclassified	unclassified	unclassified
	OTUb_1034	1	0.4934	3	0.000764403	1	k__Bacteria	p__Bacteroidetes	c__Sphingobacteriia	o__Sphingobacteriales	f__Saprospiraceae	unclassified	unclassified
	OTUb_1037	0.37893	0.549	43	0.0109564	26	k__Bacteria	p__Planctomycetes	c__Planctomycetacia	o__Planctomycetales	f__Planctomycetaceae	unclassified	unclassified
	OTUb_1038	3.6282	0.0625	115	0.0293021	56	k__Bacteria	p__Parcubacteria	unclassified	unclassified	unclassified	unclassified	unclassified
	OTUb_1039	1.0665	0.3263	7	0.00178361	6	k__Bacteria	p__Parcubacteria	unclassified	unclassified	unclassified	unclassified	unclassified
	OTUb_1040	1.96518	0.1766	9	0.00229321	6	k__Bacteria	p__Parcubacteria	unclassified	unclassified	unclassified	unclassified	unclassified
	OTUb_1041	3.9758	0.0404	3	0.000764403	3	k__Bacteria	unclassified	unclassified	unclassified	unclassified	unclassified	unclassified
	OTUb_1042	0.1624	0.7044	5	0.00127401	5	k__Bacteria	p__Microgenomates	unclassified	unclassified	unclassified	unclassified	unclassified
	OTUb_1043	0.29625	0.5933	58	0.0147785	40	k__Bacteria	p__Latescibacteria	unclassified	unclassified	unclassified	unclassified	unclassified
	OTUb_1044	1.90469	0.2438	2	0.000509602	2	k__Bacteria	p__Spirochaetae	c__Spirochaetes	o__Spirochaetales	f__Leptospiraceae	g__Leptospira	unclassified
	OTUb_1045	1.39264	0.241	25	0.00637003	20	k__Bacteria	p__Proteobacteria	c__Deltaproteobacteria	unclassified	unclassified	unclassified	unclassified
	OTUb_1047	0.03467	0.7554	2	0.000509602	2	k__Bacteria	p__Proteobacteria	c__Deltaproteobacteria	o__GR-WP33-30	unclassified	unclassified	unclassified
	OTUb_1048	0.38219	0.5385	81	0.0206389	48	k__Bacteria	p__Planctomycetes	c__Phycisphaerae	o__Phycisphaerales	f__Phycisphaeraceae	g__AKYG587	unclassified
	OTUb_1049	1.2348	0.2695	67	0.0170717	36	k__Bacteria	p__Planctomycetes	c__Planctomycetacia	o__Planctomycetales	f__Planctomycetaceae	g__Gemmata	unclassified
	OTUb_1050	0.73823	0.3958	118	0.0300665	63	k__Bacteria	p__Proteobacteria	c__Deltaproteobacteria	o__Myxococcales	f__Blfdi19	unclassified	unclassified
	OTUb_1051	1.212	0.2817	4	0.0010192	4	k__Bacteria	p__Acidobacteria	c__Acidobacteria	o__Subgroup_6	unclassified	unclassified	unclassified
	OTUb_1055	1.07554	0.3091	35	0.00891804	28	k__Bacteria	p__Planctomycetes	c__Planctomycetacia	o__Planctomycetales	f__Planctomycetaceae	g__Planctomyces	unclassified
	OTUb_1056	16.4001	0.0001	100	0.0254801	42	k__Bacteria	p__TM6	unclassified	unclassified	unclassified	unclassified	unclassified
	OTUb_1057	53.337	0.0001	1964	0.500429	80	k__Bacteria	p__Proteobacteria	c__Gammaproteobacteria	o__Xanthomonadales	f__Xanthomonadaceae	g__Arenimonas	unclassified
	OTUb_1058	0.10298	0.8075	2	0.000509602	2	k__Bacteria	p__Chloroflexi	c__TK10	unclassified	unclassified	unclassified	unclassified
	OTUb_1059	1	0.5113	2	0.000509602	1	k__Bacteria	p__Bacteroidetes	c__Cytophagia	o__Cytophagales	f__Cytophagaceae	g__Pontibacter	unclassified
	OTUb_1060	0.29897	0.5847	71	0.0180909	41	k__Bacteria	p__Planctomycetes	c__Planctomycetacia	o__Planctomycetales	f__Planctomycetaceae	unclassified	unclassified
	OTUb_1061	0.76828	0.4475	7	0.00178361	4	k__Bacteria	p__Planctomycetes	c__Planctomycetacia	o__Planctomycetales	f__Planctomycetaceae	unclassified	unclassified
	OTUb_1062	0.879	0.3831	4	0.0010192	4	k__Bacteria	p__Planctomycetes	c__Planctomycetacia	o__Planctomycetales	f__Planctomycetaceae	unclassified	unclassified
	OTUb_1063	10.5833	0.0016	18	0.00458642	13	k__Bacteria	p__WCHB1-60	unclassified	unclassified	unclassified	unclassified	unclassified
	OTUb_1064	2.8369	0.0974	895	0.228047	80	k__Bacteria	p__Proteobacteria	c__Alphaproteobacteria	o__Rhizobiales	f__Rhizobiales_Incertae_Sedis	g__Bauldia	unclassified
	OTUb_1065	0.23583	0.6353	9	0.00229321	8	k__Bacteria	p__Chloroflexi	c__TK10	unclassified	unclassified	unclassified	unclassified
	OTUb_1066	0.01667	0.7992	2	0.000509602	2	k__Bacteria	p__GAL08	unclassified	unclassified	unclassified	unclassified	unclassified
	OTUb_1067	3.2763	0.0768	12	0.00305761	7	k__Bacteria	unclassified	unclassified	unclassified	unclassified	unclassified	unclassified
	OTUb_1068	7.9571	0.0066	2293	0.584259	80	k__Bacteria	p__Bacteroidetes	c__Sphingobacteriia	o__Sphingobacteriales	f__Chitinophagaceae	g__Terrimonas	unclassified
	OTUb_1069	1.04005	0.3089	225	0.0573302	66	k__Bacteria	p__Acidobacteria	c__Acidobacteria	o__Subgroup_4	f__45597	unclassified	unclassified
	OTUb_1070	1.0213	0.3293	20	0.00509602	13	k__Bacteria	p__TM6	unclassified	unclassified	unclassified	unclassified	unclassified
	OTUb_1071	1	0.5073	2	0.000509602	1	k__Bacteria	p__Planctomycetes	c__Planctomycetacia	o__Planctomycetales	f__Planctomycetaceae	unclassified	unclassified
	OTUb_1072	0.28909	0.6185	3	0.000764403	3	k__Bacteria	p__Proteobacteria	unclassified	unclassified	unclassified	unclassified	unclassified
	OTUb_1074	0.88859	0.431	4	0.0010192	4	k__Bacteria	p__Bacteroidetes	c__Cytophagia	o__Cytophagales	f__Flammeovirgaceae	g__Candidatus_Amoebophilus	unclassified
	OTUb_1075	2.05489	0.1621	6	0.00152881	6	k__Bacteria	p__Proteobacteria	c__Deltaproteobacteria	unclassified	unclassified	unclassified	unclassified
	OTUb_1076	2.7686	0.105	9	0.00229321	7	k__Bacteria	p__Verrucomicrobia	c__Opitutae	o__Opitutales	f__Opitutaceae	g__Opitutus	unclassified
	OTUb_1078	0.45204	0.5601	5	0.00127401	5	k__Bacteria	p__Planctomycetes	c__Planctomycetacia	o__Planctomycetales	f__Planctomycetaceae	unclassified	unclassified
	OTUb_1079	0.39722	0.5306	9	0.00229321	8	k__Bacteria	p__Planctomycetes	c__Pla3_lineage	unclassified	unclassified	unclassified	unclassified
	OTUb_1080	0.00142	0.9678	6	0.00152881	5	k__Bacteria	p__SM2F11	unclassified	unclassified	unclassified	unclassified	unclassified
	OTUb_1081	0.01485	0.911	80	0.0203841	47	k__Bacteria	p__Proteobacteria	c__Deltaproteobacteria	o__Sh765B-TzT-29	unclassified	unclassified	unclassified
	OTUb_1083	0.18966	0.686	11	0.00280281	9	k__Bacteria	p__Tenericutes	c__Mollicutes	o__Haloplasmatales	f__Haloplasmataceae	g__Haloplasma	unclassified
	OTUb_1084	0.48907	0.4877	669	0.170462	77	k__Bacteria	p__Proteobacteria	c__Gammaproteobacteria	o__Cellvibrionales	f__Halieaceae	unclassified	unclassified
	OTUb_1085	0.00063	0.9996	2	0.000509602	2	k__Bacteria	p__Verrucomicrobia	c__Spartobacteria	o__Chthoniobacterales	f__DA101_soil_group	unclassified	unclassified
	OTUb_1086	1.81585	0.1875	32	0.00815363	19	k__Bacteria	p__Bacteroidetes	c__WCHB1-32	unclassified	unclassified	unclassified	unclassified
	OTUb_1088	4.466	0.0384	112	0.0285377	51	k__Bacteria	p__Proteobacteria	c__Deltaproteobacteria	o__Myxococcales	f__Blfdi19	unclassified	unclassified
	OTUb_1089	0.54002	0.47	23	0.00586043	17	k__Bacteria	p__Planctomycetes	c__Phycisphaerae	o__Phycisphaerales	f__Phycisphaeraceae	g__SM1A02	unclassified
	OTUb_1091	1.58549	0.2408	2	0.000509602	2	k__Bacteria	unclassified	unclassified	unclassified	unclassified	unclassified	unclassified
	OTUb_1092	1.59447	0.2365	2	0.000509602	2	k__Bacteria	unclassified	unclassified	unclassified	unclassified	unclassified	unclassified
	OTUb_1093	1.88017	0.2381	2	0.000509602	2	k__Bacteria	p__Spirochaetae	c__Spirochaetes	o__Spirochaetales	f__Leptospiraceae	unclassified	unclassified
	OTUb_1094	2.62674	0.1054	24	0.00611523	18	k__Bacteria	p__Proteobacteria	c__Deltaproteobacteria	o__Desulfuromonadales	f__GR-WP33-58	unclassified	unclassified
	OTUb_1096	13.0003	0.001	3871	0.986335	80	k__Bacteria	p__Proteobacteria	c__Betaproteobacteria	o__Nitrosomonadales	f__Nitrosomonadaceae	unclassified	unclassified
	OTUb_1097	5.8633	0.0177	48	0.0122305	32	k__Bacteria	p__Hydrogenedentes	unclassified	unclassified	unclassified	unclassified	unclassified
	OTUb_1098	4.2176	0.0382	4	0.0010192	4	k__Bacteria	p__Parcubacteria	unclassified	unclassified	unclassified	unclassified	unclassified
	OTUb_1099	0.47955	0.7056	3	0.000764403	2	k__Bacteria	unclassified	unclassified	unclassified	unclassified	unclassified	unclassified
	OTUb_1100	0.0113	0.9002	2	0.000509602	2	k__Bacteria	p__Bacteroidetes	c__Sphingobacteriia	o__Sphingobacteriales	f__Sphingobacteriaceae	g__Pedobacter	unclassified
	OTUb_1101	2.95707	0.0943	295	0.0751663	77	k__Bacteria	p__Acidobacteria	c__Acidobacteria	o__Subgroup_17	unclassified	unclassified	unclassified
	OTUb_1103	0.15005	0.6923	3	0.000764403	3	k__Bacteria	p__Parcubacteria	unclassified	unclassified	unclassified	unclassified	unclassified
	OTUb_1104	1.20821	0.3198	11	0.00280281	9	k__Bacteria	p__Proteobacteria	c__Deltaproteobacteria	o__Myxococcales	unclassified	unclassified	unclassified
	OTUb_1105	0.5625	0.4745	3	0.000764403	3	k__Bacteria	unclassified	unclassified	unclassified	unclassified	unclassified	unclassified
	OTUb_1106	0.4616	0.5015	23	0.00586043	18	k__Bacteria	p__Microgenomates	unclassified	unclassified	unclassified	unclassified	unclassified
	OTUb_1107	5.352	0.0221	11	0.00280281	7	k__Bacteria	p__Saccharibacteria	unclassified	unclassified	unclassified	unclassified	unclassified
	OTUb_1108	10.1602	0.0013	1475	0.375832	80	k__Bacteria	p__Proteobacteria	c__Alphaproteobacteria	o__Rhodospirillales	f__Rhodospirillaceae	unclassified	unclassified
	OTUb_1109	14.6841	0.0006	75	0.0191101	50	k__Bacteria	p__Armatimonadetes	unclassified	unclassified	unclassified	unclassified	unclassified
	OTUb_1110	1.37241	0.2388	103	0.0262445	50	k__Bacteria	p__Chloroflexi	c__Ardenticatenia	unclassified	unclassified	unclassified	unclassified
	OTUb_1112	0.21677	0.6492	65	0.0165621	45	k__Bacteria	p__Armatimonadetes	unclassified	unclassified	unclassified	unclassified	unclassified
	OTUb_1113	1.76689	0.1882	46	0.0117209	34	k__Bacteria	p__Planctomycetes	c__Planctomycetacia	o__Planctomycetales	f__Planctomycetaceae	g__Pirellula	unclassified
	OTUb_1114	1.17276	0.2836	99	0.0252253	52	k__Bacteria	p__Armatimonadetes	unclassified	unclassified	unclassified	unclassified	unclassified
	OTUb_1116	0.27663	0.6062	21	0.00535082	18	k__Bacteria	p__Fibrobacteres	c__Fibrobacteria	o__Fibrobacterales	f__Fibrobacteraceae	unclassified	unclassified
	OTUb_1117	0.5632	0.3913	4	0.0010192	3	k__Bacteria	p__SM2F11	unclassified	unclassified	unclassified	unclassified	unclassified
	OTUb_1118	51.438	0.0001	117	0.0298117	50	k__Bacteria	p__Verrucomicrobia	c__Spartobacteria	o__Chthoniobacterales	f__Chthoniobacteraceae	g__Chthoniobacter	unclassified
	OTUb_1119	1.99725	0.2478	2	0.000509602	2	k__Bacteria	p__Acidobacteria	c__Acidobacteria	o__Subgroup_6	unclassified	unclassified	unclassified
	OTUb_1120	14.2418	0.0002	51	0.0129949	31	k__Bacteria	p__Proteobacteria	c__Gammaproteobacteria	o__Xanthomonadales	f__Xanthomonadaceae	g__Panacagrimonas	unclassified
	OTUb_1121	1.59108	0.2205	55	0.0140141	30	k__Bacteria	p__Planctomycetes	c__Planctomycetacia	o__Planctomycetales	f__Planctomycetaceae	g__Planctomyces	unclassified
	OTUb_1122	2.1033	0.1583	35	0.00891804	23	k__Bacteria	p__Latescibacteria	unclassified	unclassified	unclassified	unclassified	unclassified
	OTUb_1123	15.1045	0.0002	25	0.00637003	16	k__Bacteria	p__Hydrogenedentes	unclassified	unclassified	unclassified	unclassified	unclassified
	OTUb_1124	0	0.9989	125	0.0318501	57	k__Bacteria	p__Proteobacteria	c__Gammaproteobacteria	o__Legionellales	f__Coxiellaceae	g__Aquicella	unclassified
	OTUb_1125	0.20716	0.6519	566	0.144217	80	k__Bacteria	p__Nitrospirae	c__Nitrospira	o__Nitrospirales	f__Nitrospiraceae	g__Nitrospira	unclassified
	OTUb_1126	1.26956	0.2727	857	0.218365	80	k__Bacteria	p__Chloroflexi	c__Anaerolineae	o__Anaerolineales	f__Anaerolineaceae	unclassified	unclassified
	OTUb_1127	0.11308	0.736	79	0.0201293	40	k__Bacteria	p__Actinobacteria	c__Acidimicrobiia	o__Acidimicrobiales	f__OM1_clade	unclassified	unclassified
	OTUb_1128	2.33439	0.1342	52	0.0132497	33	k__Bacteria	p__Parcubacteria	unclassified	unclassified	unclassified	unclassified	unclassified
	OTUb_1129	0.07742	0.7844	9	0.00229321	8	k__Bacteria	p__Nitrospirae	c__Nitrospira	o__Nitrospirales	f__Nitrospiraceae	g__Leptospirillum	unclassified
	OTUb_1130	1.87057	0.2339	3	0.000764403	2	k__Bacteria	p__Proteobacteria	c__Deltaproteobacteria	o__Bdellovibrionales	f__Bacteriovoracaceae	g__Peredibacter	unclassified
	OTUb_1131	0.03446	0.8853	4	0.0010192	3	k__Bacteria	p__Candidate_division_OP3	unclassified	unclassified	unclassified	unclassified	unclassified
	OTUb_1132	0.30534	0.6376	3	0.000764403	3	k__Bacteria	p__Bacteroidetes	c__Cytophagia	o__Cytophagales	f__Cytophagaceae	unclassified	unclassified
	OTUb_1133	0.3342	0.5672	49	0.0124853	27	k__Bacteria	p__SM2F11	unclassified	unclassified	unclassified	unclassified	unclassified
	OTUb_1134	1.64876	0.2369	2	0.000509602	2	k__Bacteria	p__Chlorobi	unclassified	unclassified	unclassified	unclassified	unclassified
	OTUb_1135	1.6968	0.2362	2	0.000509602	2	k__Bacteria	p__Proteobacteria	c__Deltaproteobacteria	o__Myxococcales	f__27F-1492R	unclassified	unclassified
	OTUb_1136	14.4785	0.0003	47	0.0119757	34	k__Bacteria	p__Armatimonadetes	unclassified	unclassified	unclassified	unclassified	unclassified
	OTUb_1137	1	0.5038	2	0.000509602	1	k__Bacteria	p__Candidate_division_OP3	unclassified	unclassified	unclassified	unclassified	unclassified
	OTUb_1138	0.17762	0.6755	79	0.0201293	44	k__Bacteria	p__Latescibacteria	unclassified	unclassified	unclassified	unclassified	unclassified
	OTUb_1139	9.0575	0.0054	1195	0.304487	80	k__Bacteria	p__Actinobacteria	c__Thermoleophilia	o__Gaiellales	f__Gaiellaceae	g__Gaiella	unclassified
	OTUb_1140	0.33892	0.7262	2	0.000509602	2	k__Bacteria	p__Parcubacteria	unclassified	unclassified	unclassified	unclassified	unclassified
	OTUb_1141	4.6433	0.0307	62	0.0157977	30	k__Bacteria	p__Parcubacteria	unclassified	unclassified	unclassified	unclassified	unclassified
	OTUb_1142	2.03443	0.1771	5	0.00127401	4	k__Bacteria	p__Firmicutes	c__Erysipelotrichia	o__Erysipelotrichales	f__Erysipelotrichaceae	g__Asteroleplasma	unclassified
	OTUb_1146	21.526	0.0002	892	0.227283	80	k__Bacteria	p__Parcubacteria	unclassified	unclassified	unclassified	unclassified	unclassified
	OTUb_1148	3.05906	0.0859	58	0.0147785	40	k__Bacteria	p__Elusimicrobia	c__Elusimicrobia	o__Lineage_IV	unclassified	unclassified	unclassified
	OTUb_1151	0.07628	0.7847	16	0.00407682	14	k__Bacteria	p__Armatimonadetes	c__Chthonomonadetes	o__Chthonomonadales	unclassified	unclassified	unclassified
	OTUb_1152	0.4469	0.5148	5	0.00127401	5	k__Bacteria	p__Acidobacteria	c__Subgroup_22	unclassified	unclassified	unclassified	unclassified
	OTUb_1153	0.04074	0.8426	35	0.00891804	24	k__Bacteria	p__Chloroflexi	c__SAR202_clade	unclassified	unclassified	unclassified	unclassified
	OTUb_1154	0.37638	0.5495	19	0.00484122	16	k__Bacteria	p__Chloroflexi	c__S085	unclassified	unclassified	unclassified	unclassified
	OTUb_1155	4.2232	0.0434	35	0.00891804	28	k__Bacteria	p__Chloroflexi	c__Anaerolineae	o__Anaerolineales	f__Anaerolineaceae	unclassified	unclassified
	OTUb_1158	0.52759	0.4777	97	0.0247157	35	k__Bacteria	p__Chlorobi	c__Chlorobia	o__Chlorobiales	f__OPB56	unclassified	unclassified
	OTUb_1159	0.82715	0.3646	246	0.0626811	67	k__Bacteria	p__Proteobacteria	c__Alphaproteobacteria	o__Rhizobiales	f__A0839	unclassified	unclassified
	OTUb_1160	1.97779	0.2322	2	0.000509602	2	k__Bacteria	p__Proteobacteria	c__Gammaproteobacteria	o__Pseudomonadales	f__Pseudomonadaceae	g__Pseudomonas	unclassified
	OTUb_1163	1.63196	0.2283	6	0.00152881	5	k__Bacteria	p__SHA-109	unclassified	unclassified	unclassified	unclassified	unclassified
	OTUb_1164	0.37059	0.5769	4	0.0010192	3	k__Bacteria	p__Chloroflexi	c__SAR202_clade	unclassified	unclassified	unclassified	unclassified
	OTUb_1166	2.95224	0.1134	3	0.000764403	3	k__Bacteria	p__Actinobacteria	c__Thermoleophilia	o__Gaiellales	unclassified	unclassified	unclassified
	OTUb_1167	0.22112	0.6451	24	0.00611523	16	k__Bacteria	p__Proteobacteria	c__Alphaproteobacteria	o__Rickettsiales	f__RB446	unclassified	unclassified
	OTUb_1168	0.54733	0.5014	16	0.00407682	11	k__Bacteria	p__Bacteroidetes	c__Sphingobacteriia	o__Sphingobacteriales	f__Chitinophagaceae	unclassified	unclassified
	OTUb_1169	0.0438	0.839	67	0.0170717	37	k__Bacteria	p__Elusimicrobia	c__Elusimicrobia	o__Lineage_IIb	unclassified	unclassified	unclassified
	OTUb_1171	0.71559	0.4787	4	0.0010192	3	k__Bacteria	p__Proteobacteria	c__Alphaproteobacteria	o__Rhodospirillales	f__Rhodospirillaceae	unclassified	unclassified
	OTUb_1174	1.97006	0.2231	2	0.000509602	2	k__Bacteria	p__Proteobacteria	c__Deltaproteobacteria	o__Myxococcales	f__Polyangiaceae	unclassified	unclassified
	OTUb_1175	0.14741	0.7192	3	0.000764403	3	k__Bacteria	p__Parcubacteria	unclassified	unclassified	unclassified	unclassified	unclassified
	OTUb_1176	0.8359	0.3668	17	0.00433162	12	k__Bacteria	p__Proteobacteria	c__Deltaproteobacteria	o__Myxococcales	f__27F-1492R	unclassified	unclassified
	OTUb_1178	0.2548	0.6466	8	0.00203841	8	k__Bacteria	p__Chloroflexi	unclassified	unclassified	unclassified	unclassified	unclassified
	OTUb_1180	1.95732	0.2359	2	0.000509602	2	k__Bacteria	p__Parcubacteria	unclassified	unclassified	unclassified	unclassified	unclassified
	OTUb_1182	1.2886	0.2717	4	0.0010192	4	k__Bacteria	p__Proteobacteria	c__Deltaproteobacteria	o__Bdellovibrionales	f__Bdellovibrionaceae	g__OM27_clade	unclassified
	OTUb_1185	2.6696	0.1337	5	0.00127401	3	k__Bacteria	p__Bacteroidetes	c__Cytophagia	o__Cytophagales	f__Cytophagaceae	g__Larkinella	unclassified
	OTUb_1186	0.1325	0.7417	12	0.00305761	9	k__Bacteria	p__Firmicutes	c__Erysipelotrichia	o__Erysipelotrichales	f__Erysipelotrichaceae	g__Asteroleplasma	unclassified
	OTUb_1187	14.3531	0.0001	373	0.0950408	78	k__Bacteria	p__Actinobacteria	c__Actinobacteria	o__Micrococcales	f__Microbacteriaceae	g__Herbiconiux	unclassified
	OTUb_1189	1.86821	0.237	2	0.000509602	2	k__Bacteria	p__Planctomycetes	c__Planctomycetacia	o__Planctomycetales	f__Planctomycetaceae	unclassified	unclassified
	OTUb_1190	39.446	0.0001	159	0.0405134	54	k__Bacteria	p__Chloroflexi	c__Anaerolineae	o__Anaerolineales	f__Anaerolineaceae	unclassified	unclassified
	OTUb_1191	5.8306	0.0143	11	0.00280281	10	k__Bacteria	p__Chloroflexi	c__Ktedonobacteria	o__C0119	unclassified	unclassified	unclassified
	OTUb_1192	9.9234	0.0013	27	0.00687963	15	k__Bacteria	p__Bacteroidetes	c__Sphingobacteriia	o__Sphingobacteriales	f__Saprospiraceae	unclassified	unclassified
	OTUb_1193	1.99865	0.2517	2	0.000509602	2	k__Bacteria	p__Actinobacteria	c__Actinobacteria	o__Micrococcales	f__Microbacteriaceae	g__Microbacterium	unclassified
	OTUb_1195	6.7594	0.0094	93	0.0236965	43	k__Bacteria	p__Proteobacteria	c__Gammaproteobacteria	o__NKB5	unclassified	unclassified	unclassified
	OTUb_1196	3.7021	0.0594	5	0.00127401	4	k__Bacteria	p__Firmicutes	c__Clostridia	o__Clostridiales	f__Lachnospiraceae	unclassified	unclassified
	OTUb_1197	0.11181	0.7454	80	0.0203841	31	k__Bacteria	p__Firmicutes	c__Erysipelotrichia	o__Erysipelotrichales	f__Erysipelotrichaceae	g__Asteroleplasma	unclassified
	OTUb_1198	0.09321	0.7899	14	0.00356722	11	k__Bacteria	p__Bacteroidetes	c__Cytophagia	o__Cytophagales	f__Cytophagaceae	g__Hymenobacter	unclassified
	OTUb_1199	0.07767	0.7815	31	0.00789883	24	k__Bacteria	p__Chloroflexi	c__Anaerolineae	o__Anaerolineales	f__Anaerolineaceae	unclassified	unclassified
	OTUb_1200	1.2224	0.2772	82	0.0208937	46	k__Bacteria	p__Proteobacteria	c__Deltaproteobacteria	o__43F-1404R	unclassified	unclassified	unclassified
	OTUb_1201	0.11629	0.7372	37	0.00942764	26	k__Bacteria	p__Chloroflexi	c__Anaerolineae	o__Anaerolineales	f__Anaerolineaceae	unclassified	unclassified
	OTUb_1202	2.5529	0.097	2	0.000509602	2	k__Bacteria	p__Bacteroidetes	c__Sphingobacteriia	o__Sphingobacteriales	unclassified	unclassified	unclassified
	OTUb_1203	0.1113	0.7493	61	0.0155429	37	k__Bacteria	p__Proteobacteria	c__Deltaproteobacteria	o__Myxococcales	f__Blfdi19	g__Anaeromyxobacter	s__Anaeromyxobacter_dehalogenans
	OTUb_1205	0.8205	0.3708	9	0.00229321	9	k__Bacteria	unclassified	unclassified	unclassified	unclassified	unclassified	unclassified
	OTUb_1207	0.10734	0.7431	2	0.000509602	2	k__Bacteria	p__Proteobacteria	c__Deltaproteobacteria	unclassified	unclassified	unclassified	unclassified
	OTUb_1208	4.2975	0.0417	247	0.0629359	67	k__Bacteria	p__Actinobacteria	c__Actinobacteria	o__Propionibacteriales	f__Nocardioidaceae	g__Nocardioides	unclassified
	OTUb_1209	5.3837	0.0112	6	0.00152881	5	k__Bacteria	unclassified	unclassified	unclassified	unclassified	unclassified	unclassified
	OTUb_1210	2.33659	0.1322	7	0.00178361	5	k__Bacteria	p__Proteobacteria	c__Deltaproteobacteria	unclassified	unclassified	unclassified	unclassified
	OTUb_1212	0.16731	0.6994	14	0.00356722	13	k__Bacteria	p__Planctomycetes	c__Pla4_lineage	unclassified	unclassified	unclassified	unclassified
	OTUb_1213	7.713	0.0082	217	0.0552918	66	k__Bacteria	p__Proteobacteria	c__Deltaproteobacteria	o__Myxococcales	unclassified	unclassified	unclassified
	OTUb_1214	0.19236	0.7059	3	0.000764403	3	k__Bacteria	p__Verrucomicrobia	c__Opitutae	unclassified	unclassified	unclassified	unclassified
	OTUb_1216	1.98517	0.2221	2	0.000509602	2	k__Bacteria	p__Proteobacteria	c__Deltaproteobacteria	o__Myxococcales	unclassified	unclassified	unclassified
	OTUb_1219	19.7154	0.0001	8	0.00203841	8	k__Bacteria	p__Bacteroidetes	c__Cytophagia	o__Cytophagales	f__Cytophagaceae	unclassified	unclassified
	OTUb_1220	2.36151	0.1258	144	0.0366914	54	k__Bacteria	p__Proteobacteria	c__Gammaproteobacteria	o__Chromatiales	f__Ectothiorhodospiraceae	g__Acidiferrobacter	unclassified
	OTUb_1221	0.0015	0.9497	2	0.000509602	2	k__Bacteria	p__Bacteroidetes	c__Sphingobacteriia	o__Sphingobacteriales	f__Chitinophagaceae	unclassified	unclassified
	OTUb_1223	0.14053	0.7295	2	0.000509602	2	k__Bacteria	p__Acidobacteria	c__Acidobacteria	o__Subgroup_6	unclassified	unclassified	unclassified
	OTUb_1224	0.00051	0.9817	19	0.00484122	17	k__Bacteria	p__Planctomycetes	c__OM190	unclassified	unclassified	unclassified	unclassified
	OTUb_1225	1.68611	0.1981	54	0.0137593	39	k__Bacteria	p__Proteobacteria	c__Deltaproteobacteria	o__Myxococcales	f__P3OB-42	unclassified	unclassified
	OTUb_1227	0.86906	0.4361	4	0.0010192	3	k__Bacteria	p__Bacteroidetes	c__Sphingobacteriia	o__Sphingobacteriales	f__Chitinophagaceae	g__Ferruginibacter	unclassified
	OTUb_1228	0.10503	0.7532	19	0.00484122	15	k__Bacteria	p__Planctomycetes	c__vadinHA49	unclassified	unclassified	unclassified	unclassified
	OTUb_1230	1.31001	0.2542	140	0.0356722	61	k__Bacteria	p__Chloroflexi	unclassified	unclassified	unclassified	unclassified	unclassified
	OTUb_1232	3.1731	0.0827	34	0.00866324	26	k__Bacteria	p__Actinobacteria	c__MB-A2-108	unclassified	unclassified	unclassified	unclassified
	OTUb_1233	1.90191	0.23	2	0.000509602	2	k__Bacteria	p__Parcubacteria	unclassified	unclassified	unclassified	unclassified	unclassified
	OTUb_1234	0.53844	0.4712	13	0.00331241	10	k__Bacteria	p__Planctomycetes	c__Pla4_lineage	unclassified	unclassified	unclassified	unclassified
	OTUb_1239	0.11489	0.7352	112	0.0285377	52	k__Bacteria	p__Chloroflexi	unclassified	unclassified	unclassified	unclassified	unclassified
	OTUb_1240	0.35137	0.5769	7	0.00178361	6	k__Bacteria	p__Verrucomicrobia	c__OPB35_soil_group	unclassified	unclassified	unclassified	unclassified
	OTUb_1242	1.71226	0.2284	3	0.000764403	2	k__Bacteria	p__Planctomycetes	c__Pla4_lineage	unclassified	unclassified	unclassified	unclassified
	OTUb_1243	0.48732	0.4936	11	0.00280281	9	k__Bacteria	p__Firmicutes	c__OPB54	unclassified	unclassified	unclassified	unclassified
	OTUb_1245	0.57444	0.4618	18	0.00458642	12	k__Bacteria	p__Parcubacteria	unclassified	unclassified	unclassified	unclassified	unclassified
	OTUb_1247	1.95933	0.2368	2	0.000509602	2	k__Bacteria	p__WCHB1-60	unclassified	unclassified	unclassified	unclassified	unclassified
	OTUb_1248	0.06746	0.8008	9	0.00229321	8	k__Bacteria	p__Chlorobi	c__Chlorobia	o__Chlorobiales	f__SJA-28	unclassified	unclassified
	OTUb_1252	0.06551	0.7422	3	0.000764403	2	k__Bacteria	unclassified	unclassified	unclassified	unclassified	unclassified	unclassified
	OTUb_1254	0.0002	0.9886	11	0.00280281	10	k__Bacteria	unclassified	unclassified	unclassified	unclassified	unclassified	unclassified
	OTUb_1255	21.5789	0.0001	61	0.0155429	33	k__Bacteria	p__Proteobacteria	c__Deltaproteobacteria	o__Bdellovibrionales	f__Bdellovibrionaceae	g__Bdellovibrio	unclassified
	OTUb_1257	0.14522	0.7254	4	0.0010192	4	k__Bacteria	p__Firmicutes	c__Clostridia	o__Clostridiales	f__Peptococcaceae	unclassified	unclassified
	OTUb_1259	0.52582	0.4861	8	0.00203841	8	k__Bacteria	p__Parcubacteria	unclassified	unclassified	unclassified	unclassified	unclassified
	OTUb_1260	0.23063	0.6632	5	0.00127401	4	k__Bacteria	p__Lentisphaerae	c__PBS-III-20	unclassified	unclassified	unclassified	unclassified
	OTUb_1261	0.6308	0.4301	23	0.00586043	17	k__Bacteria	p__Chloroflexi	c__Thermomicrobia	o__JG30-KF-CM45	unclassified	unclassified	unclassified
	OTUb_1262	2.35089	0.1375	42	0.0107016	26	k__Bacteria	p__Proteobacteria	c__Deltaproteobacteria	o__Myxococcales	f__P3OB-42	unclassified	unclassified
	OTUb_1263	0.90879	0.3523	31	0.00789883	23	k__Bacteria	p__Planctomycetes	c__Planctomycetacia	o__Planctomycetales	f__Planctomycetaceae	unclassified	unclassified
	OTUb_1266	2.68606	0.097	13	0.00331241	8	k__Bacteria	p__Acidobacteria	c__Acidobacteria	o__Subgroup_2	unclassified	unclassified	unclassified
	OTUb_1267	0.07087	0.8316	2	0.000509602	2	k__Bacteria	p__Firmicutes	c__Negativicutes	o__Selenomonadales	f__Veillonellaceae	unclassified	unclassified
	OTUb_1270	1	0.4953	2	0.000509602	1	k__Bacteria	p__Proteobacteria	c__Betaproteobacteria	unclassified	unclassified	unclassified	unclassified
	OTUb_1271	2.4655	0.1217	15	0.00382202	13	k__Bacteria	p__Firmicutes	c__Clostridia	o__Clostridiales	f__Family_XI	g__Tissierella	unclassified
	OTUb_1272	0.73069	0.4604	4	0.0010192	3	k__Bacteria	p__Parcubacteria	unclassified	unclassified	unclassified	unclassified	unclassified
	OTUb_1274	1.97558	0.2213	2	0.000509602	2	k__Bacteria	p__Hydrogenedentes	unclassified	unclassified	unclassified	unclassified	unclassified
	OTUb_1275	1.80114	0.2381	2	0.000509602	2	k__Bacteria	unclassified	unclassified	unclassified	unclassified	unclassified	unclassified
	OTUb_1276	3.4455	0.064	12	0.00305761	12	k__Bacteria	p__Chloroflexi	c__Thermomicrobia	o__JG30-KF-CM45	unclassified	unclassified	unclassified
	OTUb_1279	0.37021	0.5888	6	0.00152881	5	k__Bacteria	p__Bacteroidetes	c__Sphingobacteriia	o__Sphingobacteriales	f__Saprospiraceae	unclassified	unclassified
	OTUb_1281	1	0.5002	3	0.000764403	1	k__Bacteria	p__Bacteroidetes	c__Sphingobacteriia	o__Sphingobacteriales	unclassified	unclassified	unclassified
	OTUb_1282	0.15215	0.7432	2	0.000509602	2	k__Bacteria	p__Firmicutes	c__Clostridia	o__Clostridiales	f__Ruminococcaceae	g__Ruminiclostridium	unclassified
	OTUb_1283	11.0133	0.0009	18	0.00458642	12	k__Bacteria	p__Proteobacteria	unclassified	unclassified	unclassified	unclassified	unclassified
	OTUb_1284	2.70956	0.1041	28	0.00713443	22	k__Bacteria	p__Parcubacteria	unclassified	unclassified	unclassified	unclassified	unclassified
	OTUb_1285	2.94166	0.0932	8	0.00203841	8	k__Bacteria	p__Nitrospirae	c__Nitrospira	o__Nitrospirales	f__Nitrospiraceae	g__Nitrospira	unclassified
	OTUb_1286	0.07322	0.8026	5	0.00127401	5	k__Bacteria	p__Proteobacteria	c__Gammaproteobacteria	unclassified	unclassified	unclassified	unclassified
	OTUb_1287	0.025	0.7667	2	0.000509602	2	k__Bacteria	p__Firmicutes	c__Erysipelotrichia	o__Erysipelotrichales	f__Erysipelotrichaceae	g__Asteroleplasma	unclassified
	OTUb_1289	1.8407	0.2366	2	0.000509602	2	k__Bacteria	p__TM6	unclassified	unclassified	unclassified	unclassified	unclassified
	OTUb_1290	7.8628	0.006	204	0.0519794	63	k__Bacteria	p__Bacteroidetes	c__Cytophagia	o__Cytophagales	f__Cytophagaceae	g__Sporocytophaga	unclassified
	OTUb_1293	1	0.5023	2	0.000509602	1	k__Bacteria	p__Bacteroidetes	c__Sphingobacteriia	o__Sphingobacteriales	f__Chitinophagaceae	g__Ferruginibacter	unclassified
	OTUb_1294	5.0229	0.0269	19	0.00484122	13	k__Bacteria	p__Proteobacteria	unclassified	unclassified	unclassified	unclassified	unclassified
	OTUb_1295	0.9716	0.3417	6	0.00152881	5	k__Bacteria	p__Actinobacteria	c__Thermoleophilia	o__Solirubrobacterales	f__288-2	unclassified	unclassified
	OTUb_1296	1.6894	0.205	7	0.00178361	7	k__Bacteria	p__Actinobacteria	c__Actinobacteria	o__Glycomycetales	f__Glycomycetaceae	g__Glycomyces	unclassified
	OTUb_1297	8.1589	0.0047	280	0.0713443	58	k__Bacteria	p__Bacteroidetes	c__Sphingobacteriia	o__Sphingobacteriales	f__Sphingobacteriaceae	g__Pedobacter	s__Pedobacter_heparinus
	OTUb_1298	5.1757	0.0259	135	0.0343981	56	k__Bacteria	p__Acidobacteria	c__Acidobacteria	o__Acidobacteriales	f__Acidobacteriaceae_(Subgroup_1)	unclassified	unclassified
	OTUb_1299	5.0558	0.0291	40	0.010192	27	k__Bacteria	p__Proteobacteria	c__Deltaproteobacteria	o__Bdellovibrionales	f__Bdellovibrionaceae	g__Bdellovibrio	unclassified
	OTUb_1300	1.2488	0.2745	177	0.0450998	68	k__Bacteria	p__Proteobacteria	c__Deltaproteobacteria	o__Sh765B-TzT-29	unclassified	unclassified	unclassified
	OTUb_1301	3.3432	0.072	19	0.00484122	15	k__Bacteria	p__Microgenomates	unclassified	unclassified	unclassified	unclassified	unclassified
	OTUb_1302	1.93491	0.2328	2	0.000509602	2	k__Bacteria	p__Bacteroidetes	c__Sphingobacteriia	o__Sphingobacteriales	unclassified	unclassified	unclassified
	OTUb_1303	13.9674	0.0004	289	0.0736375	71	k__Bacteria	p__Bacteroidetes	c__Cytophagia	o__Cytophagales	f__Cytophagaceae	g__Pontibacter	unclassified
	OTUb_1305	1.79267	0.1894	17	0.00433162	15	k__Bacteria	p__Proteobacteria	c__Deltaproteobacteria	o__Oligoflexales	f__Oligoflexaceae	unclassified	unclassified
	OTUb_1306	0.38458	0.5726	10	0.00254801	9	k__Bacteria	p__Parcubacteria	unclassified	unclassified	unclassified	unclassified	unclassified
	OTUb_1308	0.16056	0.6916	45	0.011466	28	k__Bacteria	p__Proteobacteria	c__Deltaproteobacteria	o__GR-WP33-30	unclassified	unclassified	unclassified
	OTUb_1309	0.18133	0.6924	5	0.00127401	5	k__Bacteria	p__GOUTA4	unclassified	unclassified	unclassified	unclassified	unclassified
	OTUb_1310	0.25877	0.6274	8	0.00203841	8	k__Bacteria	p__Proteobacteria	c__Deltaproteobacteria	o__Bdellovibrionales	f__Bdellovibrionaceae	g__Bdellovibrio	unclassified
	OTUb_1311	0.30108	0.7239	2	0.000509602	2	k__Bacteria	p__Proteobacteria	c__Deltaproteobacteria	o__Oligoflexales	f__Oligoflexaceae	unclassified	unclassified
	OTUb_1312	0.46881	0.7066	3	0.000764403	2	k__Bacteria	p__Candidate_division_OP3	unclassified	unclassified	unclassified	unclassified	unclassified
	OTUb_1313	1	0.513	2	0.000509602	1	k__Bacteria	p__Firmicutes	c__Clostridia	o__Clostridiales	f__Peptococcaceae	unclassified	unclassified
	OTUb_1315	0.25458	0.8045	3	0.000764403	2	k__Bacteria	p__Parcubacteria	unclassified	unclassified	unclassified	unclassified	unclassified
	OTUb_1317	2.69527	0.1049	829	0.21123	73	k__Bacteria	p__Acidobacteria	c__Acidobacteria	o__Subgroup_17	unclassified	unclassified	unclassified
	OTUb_1318	0.49834	0.5022	5	0.00127401	5	k__Bacteria	p__Proteobacteria	c__Deltaproteobacteria	unclassified	unclassified	unclassified	unclassified
	OTUb_1319	1.3963	0.2598	4	0.0010192	4	k__Bacteria	p__Parcubacteria	unclassified	unclassified	unclassified	unclassified	unclassified
	OTUb_1320	1.96628	0.2342	2	0.000509602	2	k__Bacteria	p__Acidobacteria	c__Acidobacteria	o__Subgroup_17	unclassified	unclassified	unclassified
	OTUb_1321	4.9888	0.0185	12	0.00305761	6	k__Bacteria	p__Gemmatimonadetes	c__Gemmatimonadetes	o__AT425-EubC11_terrestrial_group	unclassified	unclassified	unclassified
	OTUb_1322	4.3468	0.0387	256	0.0652291	68	k__Bacteria	p__Proteobacteria	c__Deltaproteobacteria	o__Myxococcales	f__Haliangiaceae	g__Haliangium	unclassified
	OTUb_1323	1.86394	0.232	2	0.000509602	2	k__Bacteria	p__Candidate_division_OP3	unclassified	unclassified	unclassified	unclassified	unclassified
	OTUb_1324	1.95828	0.2201	2	0.000509602	2	k__Bacteria	p__Chloroflexi	c__S085	unclassified	unclassified	unclassified	unclassified
	OTUb_1325	0.6947	0.4055	14	0.00356722	13	k__Bacteria	p__Acidobacteria	c__Holophagae	o__TPD-58	unclassified	unclassified	unclassified
	OTUb_1326	0.00415	0.9564	5	0.00127401	5	k__Bacteria	p__Planctomycetes	c__Phycisphaerae	o__Pla1_lineage	unclassified	unclassified	unclassified
	OTUb_1327	25.7471	0.0001	1255	0.319775	76	k__Bacteria	p__Actinobacteria	c__Actinobacteria	o__Micromonosporales	f__Micromonosporaceae	g__Actinoplanes	unclassified
	OTUb_1329	4.7701	0.0221	38	0.00968244	12	k__Bacteria	p__Proteobacteria	c__Deltaproteobacteria	o__Syntrophobacterales	f__Syntrophaceae	unclassified	unclassified
	OTUb_1330	0.01025	0.9086	4	0.0010192	4	k__Bacteria	p__Parcubacteria	unclassified	unclassified	unclassified	unclassified	unclassified
	OTUb_1331	0.0002	0.9834	4	0.0010192	4	k__Bacteria	p__Bacteroidetes	c__Sphingobacteriia	o__Sphingobacteriales	unclassified	unclassified	unclassified
	OTUb_1332	7.7548	0.0047	26	0.00662483	15	k__Bacteria	p__Verrucomicrobia	c__OPB35_soil_group	unclassified	unclassified	unclassified	unclassified
	OTUb_1333	0.05579	0.8467	5	0.00127401	4	k__Bacteria	p__Proteobacteria	c__Deltaproteobacteria	o__Oligoflexales	f__Oligoflexaceae	unclassified	unclassified
	OTUb_1334	0.14945	0.7049	76	0.0193649	47	k__Bacteria	p__Chloroflexi	c__Caldilineae	o__Caldilineales	f__Caldilineaceae	unclassified	unclassified
	OTUb_1338	3.8758	0.0484	7	0.00178361	6	k__Bacteria	p__Elusimicrobia	c__Elusimicrobia	o__Lineage_IIa	unclassified	unclassified	unclassified
	OTUb_1339	0.29456	0.5975	23	0.00586043	19	k__Bacteria	p__Chloroflexi	c__Caldilineae	o__Caldilineales	f__Caldilineaceae	unclassified	unclassified
	OTUb_1344	1.94406	0.1795	6	0.00152881	5	k__Bacteria	p__Proteobacteria	c__Deltaproteobacteria	o__Myxococcales	f__bacteriap25	unclassified	unclassified
	OTUb_1345	0.17872	0.7344	3	0.000764403	3	k__Bacteria	p__Planctomycetes	c__Planctomycetacia	o__Planctomycetales	f__Planctomycetaceae	unclassified	unclassified
	OTUb_1347	0.61402	0.4507	7	0.00178361	6	k__Bacteria	p__Planctomycetes	c__Phycisphaerae	o__Pla1_lineage	unclassified	unclassified	unclassified
	OTUb_1348	0.35824	0.7342	3	0.000764403	2	k__Bacteria	unclassified	unclassified	unclassified	unclassified	unclassified	unclassified
	OTUb_1351	12.6042	0.0004	23	0.00586043	17	k__Bacteria	p__Planctomycetes	c__Planctomycetacia	o__Planctomycetales	f__Planctomycetaceae	g__Pirellula	unclassified
	OTUb_1353	2.75325	0.1057	9	0.00229321	9	k__Bacteria	p__Parcubacteria	unclassified	unclassified	unclassified	unclassified	unclassified
	OTUb_1354	0.63127	0.5724	3	0.000764403	3	k__Bacteria	p__Parcubacteria	unclassified	unclassified	unclassified	unclassified	unclassified
	OTUb_1355	0.12763	0.7172	43	0.0109564	32	k__Bacteria	p__Bacteroidetes	c__Cytophagia	o__Cytophagales	unclassified	unclassified	unclassified
	OTUb_1356	0.1896	0.6699	65	0.0165621	39	k__Bacteria	p__Chloroflexi	c__Anaerolineae	o__Anaerolineales	f__Anaerolineaceae	unclassified	unclassified
	OTUb_1358	8.8231	0.0026	75	0.0191101	38	k__Bacteria	p__Bacteroidetes	c__Flavobacteriia	o__Flavobacteriales	f__Cryomorphaceae	g__Crocinitomix	unclassified
	OTUb_1359	1.97558	0.2221	2	0.000509602	2	k__Bacteria	p__Elusimicrobia	c__Elusimicrobia	o__Lineage_IIa	unclassified	unclassified	unclassified
	OTUb_1360	0.9453	0.3771	5	0.00127401	5	k__Bacteria	p__Spirochaetae	c__Spirochaetes	o__Spirochaetales	unclassified	unclassified	unclassified
	OTUb_1361	1.97667	0.2392	2	0.000509602	2	k__Bacteria	p__Acidobacteria	c__Acidobacteria	o__Subgroup_4	f__45597	unclassified	unclassified
	OTUb_1362	0.27401	0.6141	5	0.00127401	5	k__Bacteria	p__Proteobacteria	c__Gammaproteobacteria	o__Xanthomonadales	f__Xanthomonadales_Incertae_Sedis	unclassified	unclassified
	OTUb_1363	0.0357	0.8257	4	0.0010192	4	k__Bacteria	p__Actinobacteria	c__Acidimicrobiia	o__Acidimicrobiales	f__Acidimicrobiaceae	g__Illumatobacter	s__Ilumatobacter_fluminis
	OTUb_1364	5.1733	0.0286	1054	0.26856	79	k__Bacteria	p__Nitrospirae	c__Nitrospira	o__Nitrospirales	f__0319-6A21	unclassified	unclassified
	OTUb_1365	1.2428	0.2749	6	0.00152881	6	k__Bacteria	p__Nitrospirae	c__Nitrospira	o__Nitrospirales	f__0319-6A21	unclassified	unclassified
	OTUb_1367	0.02734	0.8729	6	0.00152881	6	k__Bacteria	p__Firmicutes	c__Clostridia	o__Clostridiales	f__Ruminococcaceae	g__Ruminiclostridium	unclassified
	OTUb_1368	1.21645	0.2813	4	0.0010192	4	k__Bacteria	p__Proteobacteria	unclassified	unclassified	unclassified	unclassified	unclassified
	OTUb_1369	2.31239	0.1373	18	0.00458642	13	k__Bacteria	p__Bacteroidetes	c__Sphingobacteriia	o__Sphingobacteriales	unclassified	unclassified	unclassified
	OTUb_1370	3.3966	0.0687	13	0.00331241	11	k__Bacteria	p__Chloroflexi	c__Chloroflexia	o__Kallotenuales	f__AKIW781	unclassified	unclassified
	OTUb_1371	4.3592	0.0414	14	0.00356722	12	k__Bacteria	p__Planctomycetes	c__Phycisphaerae	o__Phycisphaerales	f__Phycisphaeraceae	g__SM1A02	unclassified
	OTUb_1373	1.90254	0.2453	2	0.000509602	2	k__Bacteria	p__Parcubacteria	unclassified	unclassified	unclassified	unclassified	unclassified
	OTUb_1374	10.0564	0.0024	46	0.0117209	31	k__Bacteria	p__Parcubacteria	unclassified	unclassified	unclassified	unclassified	unclassified
	OTUb_1375	3.7742	0.0545	157	0.0400038	49	k__Bacteria	p__Nitrospirae	c__Nitrospira	o__Nitrospirales	f__Nitrospiraceae	g__Nitrospira	unclassified
	OTUb_1376	3.7913	0.0553	35	0.00891804	25	k__Bacteria	p__Gemmatimonadetes	c__Gemmatimonadetes	o__BD2-11_terrestrial_group	unclassified	unclassified	unclassified
	OTUb_1377	0.22325	0.8854	5	0.00127401	4	k__Bacteria	p__Proteobacteria	c__Deltaproteobacteria	o__Myxococcales	f__bacteriap25	unclassified	unclassified
	OTUb_1378	9.8742	0.0015	60	0.0152881	38	k__Bacteria	p__Bacteroidetes	c__Flavobacteriia	o__Flavobacteriales	f__Cryomorphaceae	g__Fluviicola	unclassified
	OTUb_1379	2.6474	0.0889	2	0.000509602	2	k__Bacteria	unclassified	unclassified	unclassified	unclassified	unclassified	unclassified
	OTUb_1380	0.40727	0.5413	3	0.000764403	3	k__Bacteria	p__Chloroflexi	c__Chloroflexia	o__Herpetosiphonales	f__Herpetosiphonaceae	g__Herpetosiphon	unclassified
	OTUb_1381	2.05092	0.1649	7	0.00178361	6	k__Bacteria	p__Planctomycetes	c__Planctomycetacia	o__Planctomycetales	f__Planctomycetaceae	unclassified	unclassified
	OTUb_1382	0.11006	0.7563	5	0.00127401	5	k__Bacteria	p__Parcubacteria	unclassified	unclassified	unclassified	unclassified	unclassified
	OTUb_1384	0.95318	0.3394	76	0.0193649	35	k__Bacteria	p__Microgenomates	unclassified	unclassified	unclassified	unclassified	unclassified
	OTUb_1385	0.45582	0.5031	37	0.00942764	29	k__Bacteria	p__Proteobacteria	c__Deltaproteobacteria	o__Myxococcales	f__Nannocystaceae	g__Nannocystis	unclassified
	OTUb_1386	11.0731	0.0016	101	0.0257349	48	k__Bacteria	p__Planctomycetes	c__Planctomycetacia	o__Planctomycetales	f__Planctomycetaceae	g__Pirellula	unclassified
	OTUb_1393	0.03876	0.8725	4	0.0010192	4	k__Bacteria	p__Chloroflexi	c__Ardenticatenia	o__Ardenticatenales	unclassified	unclassified	unclassified
	OTUb_1394	0.40841	0.546	3	0.000764403	3	k__Bacteria	p__Proteobacteria	c__Alphaproteobacteria	o__Sphingomonadales	f__Sphingomonadaceae	g__Sphingomonas	unclassified
	OTUb_1397	1.95975	0.2385	2	0.000509602	2	k__Bacteria	p__Fibrobacteres	c__Fibrobacteria	o__Fibrobacterales	f__Fibrobacteraceae	g__possible_genus_04	unclassified
	OTUb_1398	1.20122	0.2715	888	0.226263	79	k__Bacteria	p__Verrucomicrobia	c__OPB35_soil_group	unclassified	unclassified	unclassified	unclassified
	OTUb_1400	1.0978	0.3345	5	0.00127401	4	k__Bacteria	p__WCHB1-60	unclassified	unclassified	unclassified	unclassified	unclassified
	OTUb_1403	3.5364	0.0757	5	0.00127401	4	k__Bacteria	p__Proteobacteria	c__Deltaproteobacteria	o__Myxococcales	unclassified	unclassified	unclassified
	OTUb_1406	0.01534	0.8993	2	0.000509602	2	k__Bacteria	p__Cyanobacteria	c__Cyanobacteria	o__SubsectionIV	f__FamilyI	g__Nostoc	unclassified
	OTUb_1408	2e-05	0.9997	2	0.000509602	2	k__Bacteria	p__Actinobacteria	c__Actinobacteria	o__Streptosporangiales	unclassified	unclassified	unclassified
	OTUb_1410	2.04072	0.1619	9	0.00229321	9	k__Bacteria	p__Elusimicrobia	c__Elusimicrobia	o__Lineage_IV	unclassified	unclassified	unclassified
	OTUb_1411	0.6244	0.4374	27	0.00687963	22	k__Bacteria	p__Proteobacteria	c__Deltaproteobacteria	unclassified	unclassified	unclassified	unclassified
	OTUb_1412	0.6566	0.5084	4	0.0010192	3	k__Bacteria	p__Proteobacteria	c__Deltaproteobacteria	o__Myxococcales	f__Polyangiaceae	g__Sorangium	unclassified
	OTUb_1413	2.7511	0.1029	6	0.00152881	5	k__Bacteria	p__Planctomycetes	c__Phycisphaerae	o__Phycisphaerales	f__Phycisphaeraceae	unclassified	unclassified
	OTUb_1414	1.32919	0.2638	6	0.00152881	6	k__Bacteria	p__Armatimonadetes	unclassified	unclassified	unclassified	unclassified	unclassified
	OTUb_1416	0.04109	0.8472	5	0.00127401	5	k__Bacteria	p__Firmicutes	c__Clostridia	o__Clostridiales	f__Family_XIV	unclassified	unclassified
	OTUb_1417	2.65893	0.1234	3	0.000764403	3	k__Bacteria	p__Proteobacteria	c__Deltaproteobacteria	o__Bdellovibrionales	f__Bacteriovoracaceae	g__Peredibacter	unclassified
	OTUb_1418	2.61639	0.1135	6	0.00152881	6	k__Bacteria	p__Planctomycetes	c__OM190	unclassified	unclassified	unclassified	unclassified
	OTUb_1419	0.33364	0.5706	65	0.0165621	36	k__Bacteria	p__Chloroflexi	c__Ardenticatenia	unclassified	unclassified	unclassified	unclassified
	OTUb_1420	0.612	0.4503	18	0.00458642	17	k__Bacteria	p__Proteobacteria	c__Deltaproteobacteria	unclassified	unclassified	unclassified	unclassified
	OTUb_1421	3.9709	0.0447	3	0.000764403	3	k__Bacteria	p__Proteobacteria	c__Gammaproteobacteria	o__Pseudomonadales	f__Pseudomonadaceae	g__Pseudomonas	unclassified
	OTUb_1424	1.77303	0.1904	450	0.11466	77	k__Bacteria	p__Chloroflexi	c__Gitt-GS-136	unclassified	unclassified	unclassified	unclassified
	OTUb_1425	20.7504	0.0001	425	0.10829	74	k__Bacteria	p__Proteobacteria	c__Deltaproteobacteria	o__Desulfuromonadales	f__BVA18	unclassified	unclassified
	OTUb_1426	0.00402	0.8702	2	0.000509602	2	k__Bacteria	p__Firmicutes	c__Clostridia	o__Clostridiales	unclassified	unclassified	unclassified
	OTUb_1427	0.73206	0.4023	17	0.00433162	16	k__Bacteria	p__Firmicutes	c__Clostridia	o__Clostridiales	f__Gracilibacteraceae	g__Lutispora	unclassified
	OTUb_1428	7.2028	0.0077	16	0.00407682	12	k__Bacteria	p__Bacteroidetes	c__Cytophagia	o__Cytophagales	f__Cytophagaceae	unclassified	unclassified
	OTUb_1429	1.1958	0.2925	19	0.00484122	18	k__Bacteria	p__Planctomycetes	c__Phycisphaerae	o__WD2101_soil_group	unclassified	unclassified	unclassified
	OTUb_1430	0.03473	0.86	141	0.035927	56	k__Bacteria	p__Planctomycetes	c__Planctomycetacia	o__Planctomycetales	f__Planctomycetaceae	unclassified	unclassified
	OTUb_1431	4.337	0.0381	18	0.00458642	15	k__Bacteria	p__Planctomycetes	c__Planctomycetacia	o__Planctomycetales	f__Planctomycetaceae	g__Blastopirellula	unclassified
	OTUb_1432	3.13853	0.0828	9	0.00229321	9	k__Bacteria	p__Proteobacteria	c__TA18	unclassified	unclassified	unclassified	unclassified
	OTUb_1433	1.91287	0.2393	2	0.000509602	2	k__Bacteria	p__Bacteroidetes	unclassified	unclassified	unclassified	unclassified	unclassified
	OTUb_1434	0.25126	0.6306	8	0.00203841	8	k__Bacteria	p__Gracilibacteria	unclassified	unclassified	unclassified	unclassified	unclassified
	OTUb_1438	0.16065	0.7027	7	0.00178361	6	k__Bacteria	p__Chloroflexi	c__Anaerolineae	o__Anaerolineales	f__Anaerolineaceae	unclassified	unclassified
	OTUb_1439	0.0006	0.9811	195	0.0496862	69	k__Bacteria	p__Chloroflexi	c__TK10	unclassified	unclassified	unclassified	unclassified
	OTUb_1440	0.016	0.9074	32	0.00815363	21	k__Bacteria	p__Chloroflexi	c__Anaerolineae	o__Anaerolineales	f__Anaerolineaceae	unclassified	unclassified
	OTUb_1441	1.7735	0.1891	88	0.0224225	56	k__Bacteria	p__Cyanobacteria	c__Melainabacteria	o__Obscuribacterales	unclassified	unclassified	unclassified
	OTUb_1442	0.06119	0.8205	12	0.00305761	11	k__Bacteria	p__Proteobacteria	c__Gammaproteobacteria	o__NKB5	unclassified	unclassified	unclassified
	OTUb_1444	2.9922	0.0551	2	0.000509602	2	k__Bacteria	p__Gemmatimonadetes	c__Gemmatimonadetes	o__Gemmatimonadales	f__Gemmatimonadaceae	unclassified	unclassified
	OTUb_1446	0.7363	0.4071	10	0.00254801	8	k__Bacteria	p__Firmicutes	c__Clostridia	o__Clostridiales	f__Peptococcaceae	unclassified	unclassified
	OTUb_1447	6.4908	0.0154	103	0.0262445	51	k__Bacteria	p__SM2F11	unclassified	unclassified	unclassified	unclassified	unclassified
	OTUb_1449	0.78792	0.389	4	0.0010192	4	k__Bacteria	unclassified	unclassified	unclassified	unclassified	unclassified	unclassified
	OTUb_1450	8.1823	0.0058	53	0.0135045	30	k__Bacteria	p__Proteobacteria	c__Deltaproteobacteria	o__Oligoflexales	f__Oligoflexaceae	unclassified	unclassified
	OTUb_1452	6.3302	0.0067	6	0.00152881	6	k__Bacteria	p__Proteobacteria	c__TA18	unclassified	unclassified	unclassified	unclassified
	OTUb_1454	3.01016	0.0803	9	0.00229321	7	k__Bacteria	p__Chloroflexi	c__TK10	unclassified	unclassified	unclassified	unclassified
	OTUb_1455	0.1874	0.6689	3	0.000764403	3	k__Bacteria	p__Nitrospirae	c__Nitrospira	o__Nitrospirales	f__0319-6A21	unclassified	unclassified
	OTUb_1456	1.15598	0.2961	4	0.0010192	4	k__Bacteria	p__Planctomycetes	c__Planctomycetacia	o__Planctomycetales	f__Planctomycetaceae	g__Rhodopirellula	unclassified
	OTUb_1459	0.58371	0.4778	12	0.00305761	8	k__Bacteria	p__Proteobacteria	c__Deltaproteobacteria	o__Desulfuromonadales	f__GR-WP33-58	unclassified	unclassified
	OTUb_1460	0.2278	0.6358	22	0.00560562	13	k__Bacteria	p__Bacteroidetes	c__Flavobacteriia	o__Flavobacteriales	f__Flavobacteriaceae	g__Flavobacterium	unclassified
	OTUb_1461	0.34432	0.561	21	0.00535082	18	k__Bacteria	p__Chloroflexi	c__Ktedonobacteria	o__C0119	unclassified	unclassified	unclassified
	OTUb_1462	0.06439	0.8019	11	0.00280281	10	k__Bacteria	p__Parcubacteria	unclassified	unclassified	unclassified	unclassified	unclassified
	OTUb_1463	0.73118	0.4132	12	0.00305761	9	k__Bacteria	unclassified	unclassified	unclassified	unclassified	unclassified	unclassified
	OTUb_1464	1.18572	0.3501	5	0.00127401	4	k__Bacteria	p__Planctomycetes	c__Planctomycetacia	o__Planctomycetales	f__Planctomycetaceae	unclassified	unclassified
	OTUb_1465	2.26785	0.1327	28	0.00713443	19	k__Bacteria	p__Proteobacteria	c__Deltaproteobacteria	o__Oligoflexales	f__Oligoflexaceae	unclassified	unclassified
	OTUb_1468	1.3436	0.2543	38	0.00968244	28	k__Bacteria	p__Armatimonadetes	unclassified	unclassified	unclassified	unclassified	unclassified
	OTUb_1470	1.33417	0.2661	12	0.00305761	10	k__Bacteria	p__Parcubacteria	unclassified	unclassified	unclassified	unclassified	unclassified
	OTUb_1471	3.6652	0.0603	3	0.000764403	3	k__Bacteria	p__Planctomycetes	c__Planctomycetacia	o__Planctomycetales	f__Planctomycetaceae	unclassified	unclassified
	OTUb_1472	1.65805	0.2362	3	0.000764403	2	k__Bacteria	unclassified	unclassified	unclassified	unclassified	unclassified	unclassified
	OTUb_1473	1.49766	0.2335	9	0.00229321	9	k__Bacteria	p__Proteobacteria	c__Deltaproteobacteria	o__Desulfuromonadales	f__Geobacteraceae	g__Geobacter	unclassified
	OTUb_1474	0.03706	0.8536	8	0.00203841	7	k__Bacteria	p__Parcubacteria	unclassified	unclassified	unclassified	unclassified	unclassified
	OTUb_1477	0.50357	0.7201	2	0.000509602	2	k__Bacteria	p__Parcubacteria	unclassified	unclassified	unclassified	unclassified	unclassified
	OTUb_1478	0.01966	0.8894	13	0.00331241	11	k__Bacteria	p__Proteobacteria	c__Deltaproteobacteria	o__Myxococcales	f__FFCH16767	unclassified	unclassified
	OTUb_1479	0.4197	0.5294	473	0.120521	74	k__Bacteria	p__Actinobacteria	c__Thermoleophilia	o__Gaiellales	f__Gaiellaceae	g__Gaiella	unclassified
	OTUb_1481	0.02134	0.901	3	0.000764403	2	k__Bacteria	p__Parcubacteria	unclassified	unclassified	unclassified	unclassified	unclassified
	OTUb_1482	0.03474	0.7674	4	0.0010192	2	k__Bacteria	p__Proteobacteria	c__TA18	unclassified	unclassified	unclassified	unclassified
	OTUb_1483	0.20856	0.7401	2	0.000509602	2	k__Bacteria	p__Planctomycetes	c__Phycisphaerae	o__mle1-8	unclassified	unclassified	unclassified
	OTUb_1484	1.00093	0.327	9	0.00229321	9	k__Bacteria	p__Elusimicrobia	c__Elusimicrobia	o__MVP-88	unclassified	unclassified	unclassified
	OTUb_1485	0.43261	0.5908	3	0.000764403	3	k__Bacteria	unclassified	unclassified	unclassified	unclassified	unclassified	unclassified
	OTUb_1486	2.27669	0.1354	11	0.00280281	8	k__Bacteria	p__Acidobacteria	c__Acidobacteria	o__Subgroup_5	unclassified	unclassified	unclassified
	OTUb_1487	0.5455	0.4764	15	0.00382202	10	k__Bacteria	p__Proteobacteria	c__Betaproteobacteria	o__Burkholderiales	f__Alcaligenaceae	unclassified	unclassified
	OTUb_1488	0.17231	0.6864	10	0.00254801	8	k__Bacteria	p__Verrucomicrobia	c__OPB35_soil_group	unclassified	unclassified	unclassified	unclassified
	OTUb_1489	0.03345	0.8398	3	0.000764403	2	k__Bacteria	p__Bacteroidetes	c__Sphingobacteriia	o__Sphingobacteriales	f__Saprospiraceae	unclassified	unclassified
	OTUb_1490	0.82206	0.3738	22	0.00560562	19	k__Bacteria	p__Proteobacteria	c__Deltaproteobacteria	o__Myxococcales	f__FFCH16767	unclassified	unclassified
	OTUb_1491	1.9924	0.2386	2	0.000509602	2	k__Bacteria	p__Verrucomicrobia	c__OPB35_soil_group	unclassified	unclassified	unclassified	unclassified
	OTUb_1494	0.9357	0.3822	4	0.0010192	3	k__Bacteria	p__Bacteroidetes	c__Cytophagia	o__Cytophagales	f__Cytophagaceae	unclassified	unclassified
	OTUb_1497	8.1749	0.0049	13	0.00331241	12	k__Bacteria	p__Armatimonadetes	unclassified	unclassified	unclassified	unclassified	unclassified
	OTUb_1498	3.5948	0.0658	358	0.0912188	74	k__Bacteria	p__Bacteroidetes	c__Sphingobacteriia	o__Sphingobacteriales	f__Chitinophagaceae	unclassified	unclassified
	OTUb_1501	1	0.4996	2	0.000509602	1	k__Bacteria	p__Proteobacteria	c__Deltaproteobacteria	o__Oligoflexales	f__Oligoflexaceae	unclassified	unclassified
	OTUb_1502	0.1566	0.7025	46	0.0117209	27	k__Bacteria	p__Firmicutes	c__Bacilli	o__Bacillales	f__Paenibacillaceae	g__Cohnella	unclassified
	OTUb_1503	0.03999	0.7535	2	0.000509602	2	k__Bacteria	p__Firmicutes	c__Clostridia	o__Clostridiales	f__Clostridiaceae_1	g__Oxobacter	unclassified
	OTUb_1504	4.7859	0.0322	4	0.0010192	4	k__Bacteria	unclassified	unclassified	unclassified	unclassified	unclassified	unclassified
	OTUb_1505	1.83426	0.2351	2	0.000509602	2	k__Bacteria	p__Chloroflexi	c__Caldilineae	o__Caldilineales	f__Caldilineaceae	unclassified	unclassified
	OTUb_1506	5.6317	0.0206	48	0.0122305	31	k__Bacteria	p__Chloroflexi	c__Anaerolineae	o__Anaerolineales	f__Anaerolineaceae	unclassified	unclassified
	OTUb_1507	1e-05	0.9979	71	0.0180909	49	k__Bacteria	p__Proteobacteria	c__Deltaproteobacteria	o__GR-WP33-30	unclassified	unclassified	unclassified
	OTUb_1509	1.65932	0.2155	8	0.00203841	5	k__Bacteria	p__Firmicutes	c__Clostridia	o__Clostridiales	f__Peptococcaceae	g__Desulfitibacter	unclassified
	OTUb_1510	1.99496	0.221	2	0.000509602	2	k__Bacteria	p__Acidobacteria	c__Acidobacteria	o__Subgroup_4	unclassified	g__Blastocatella	unclassified
	OTUb_1511	1	0.5091	3	0.000764403	1	k__Bacteria	p__Proteobacteria	c__Alphaproteobacteria	o__Caulobacterales	f__Caulobacteraceae	g__Phenylobacterium	unclassified
	OTUb_1512	23.6457	0.0001	57	0.0145237	27	k__Bacteria	p__Bacteroidetes	c__Sphingobacteriia	o__Sphingobacteriales	f__Chitinophagaceae	g__Chitinophaga	s__Chitinophaga_oryziterrae
	OTUb_1514	12.5749	0.001	3032	0.772557	80	k__Bacteria	p__Bacteroidetes	c__Sphingobacteriia	o__Sphingobacteriales	f__Chitinophagaceae	g__Flavitalea	unclassified
	OTUb_1517	0.1492	0.6878	70	0.0178361	39	k__Bacteria	p__Proteobacteria	c__Deltaproteobacteria	o__Bdellovibrionales	f__Bdellovibrionaceae	g__Bdellovibrio	unclassified
	OTUb_1518	0.5712	0.4698	7	0.00178361	7	k__Bacteria	p__Proteobacteria	c__Deltaproteobacteria	o__Myxococcales	f__bacteriap25	unclassified	unclassified
	OTUb_1519	0.25854	0.6351	4	0.0010192	4	k__Bacteria	unclassified	unclassified	unclassified	unclassified	unclassified	unclassified
	OTUb_1521	27.9927	0.0001	199	0.0507054	54	k__Bacteria	p__Proteobacteria	c__Alphaproteobacteria	o__Rhodospirillales	f__Rhodospirillaceae	unclassified	unclassified
	OTUb_1522	20.4846	0.0001	71	0.0180909	35	k__Bacteria	p__Proteobacteria	c__Deltaproteobacteria	o__GR-WP33-30	unclassified	unclassified	unclassified
	OTUb_1523	0.9294	0.359	10	0.00254801	8	k__Bacteria	unclassified	unclassified	unclassified	unclassified	unclassified	unclassified
	OTUb_1524	0.0133119	0.936	4	0.0010192	4	k__Bacteria	p__Proteobacteria	unclassified	unclassified	unclassified	unclassified	unclassified
	OTUb_1525	0.18729	0.7544	3	0.000764403	3	k__Bacteria	p__Microgenomates	unclassified	unclassified	unclassified	unclassified	unclassified
	OTUb_1526	0.28036	0.6088	8	0.00203841	8	k__Bacteria	p__Planctomycetes	c__Planctomycetacia	o__Planctomycetales	f__Planctomycetaceae	unclassified	unclassified
	OTUb_1527	0.61131	0.4817	3	0.000764403	3	k__Bacteria	unclassified	unclassified	unclassified	unclassified	unclassified	unclassified
	OTUb_1530	1.89787	0.238	3	0.000764403	2	k__Bacteria	p__WCHB1-60	unclassified	unclassified	unclassified	unclassified	unclassified
	OTUb_1531	12.6056	0.0005	193	0.0491766	66	k__Bacteria	p__Chloroflexi	c__Anaerolineae	o__Anaerolineales	f__Anaerolineaceae	unclassified	unclassified
	OTUb_1536	1.06554	0.3139	6	0.00152881	6	k__Bacteria	p__Proteobacteria	c__Deltaproteobacteria	o__Myxococcales	unclassified	unclassified	unclassified
	OTUb_1538	1.45419	0.2569	4	0.0010192	4	k__Bacteria	p__Proteobacteria	c__Alphaproteobacteria	o__Rhizobiales	unclassified	unclassified	unclassified
	OTUb_1540	4.6071	0.0251	13	0.00331241	8	k__Bacteria	p__Chloroflexi	unclassified	unclassified	unclassified	unclassified	unclassified
	OTUb_1541	0.0538	0.8147	4	0.0010192	4	k__Bacteria	p__Chloroflexi	c__Anaerolineae	o__Anaerolineales	f__Anaerolineaceae	unclassified	unclassified
	OTUb_1543	11.4414	0.0003	33	0.00840844	14	k__Bacteria	p__Proteobacteria	c__Deltaproteobacteria	o__Myxococcales	f__BIrii41	unclassified	unclassified
	OTUb_1544	1.1718	0.291	15	0.00382202	14	k__Bacteria	p__Bacteroidetes	c__Sphingobacteriia	o__Sphingobacteriales	f__NS11-12_marine_group	unclassified	unclassified
	OTUb_1545	1.80924	0.2365	2	0.000509602	2	k__Bacteria	p__Firmicutes	c__Clostridia	o__Halanaerobiales	f__Halanaerobiaceae	g__Halocella	unclassified
	OTUb_1546	0.80288	0.3604	3	0.000764403	3	k__Bacteria	p__Proteobacteria	c__Alphaproteobacteria	o__Rhodospirillales	f__Rhodospirillaceae	unclassified	unclassified
	OTUb_1548	1.58797	0.2116	32	0.00815363	24	k__Bacteria	p__Actinobacteria	c__Thermoleophilia	o__Solirubrobacterales	f__TM146	unclassified	unclassified
	OTUb_1549	0.38404	0.5437	13	0.00331241	10	k__Bacteria	p__Proteobacteria	c__Deltaproteobacteria	o__GR-WP33-30	unclassified	unclassified	unclassified
	OTUb_1551	5.6118	0.0213	78	0.0198745	30	k__Bacteria	p__Proteobacteria	c__Gammaproteobacteria	o__Aeromonadales	f__Aeromonadaceae	g__Aeromonas	s__Aeromonas_encheleia
	OTUb_1553	1.38872	0.2392	569	0.144982	80	k__Bacteria	p__Proteobacteria	c__Betaproteobacteria	o__Hydrogenophilales	f__Hydrogenophilaceae	unclassified	unclassified
	OTUb_1556	1.27544	0.2761	130	0.0331241	43	k__Bacteria	p__Chloroflexi	c__S085	unclassified	unclassified	unclassified	unclassified
	OTUb_1557	5.8388	0.0177	20	0.00509602	13	k__Bacteria	p__Planctomycetes	c__Phycisphaerae	o__Phycisphaerales	f__Phycisphaeraceae	g__SM1A02	unclassified
	OTUb_1558	12.5493	0.0007	1129	0.28767	80	k__Bacteria	p__Proteobacteria	c__Gammaproteobacteria	o__NKB5	unclassified	unclassified	unclassified
	OTUb_1559	0.72389	0.3955	13	0.00331241	10	k__Bacteria	p__Acidobacteria	c__Acidobacteria	o__Subgroup_6	unclassified	unclassified	unclassified
	OTUb_1560	5.3619	0.0219	34	0.00866324	25	k__Bacteria	p__Proteobacteria	c__Deltaproteobacteria	o__Myxococcales	f__mle1-27	unclassified	unclassified
	OTUb_1561	2.98782	0.1135	3	0.000764403	3	k__Bacteria	unclassified	unclassified	unclassified	unclassified	unclassified	unclassified
	OTUb_1562	2.1522	0.1535	5	0.00127401	5	k__Bacteria	p__Planctomycetes	unclassified	unclassified	unclassified	unclassified	unclassified
	OTUb_1563	0.82925	0.4046	4	0.0010192	4	k__Bacteria	p__Acidobacteria	c__Acidobacteria	o__Subgroup_20	unclassified	unclassified	unclassified
	OTUb_1564	7.3086	0.008	701	0.178616	78	k__Bacteria	p__Proteobacteria	c__Alphaproteobacteria	o__Rhizobiales	f__KF-JG30-B3	unclassified	unclassified
	OTUb_1565	16.5748	0.0002	572	0.145746	79	k__Bacteria	p__Acidobacteria	c__Acidobacteria	o__Subgroup_3	f__SJA-149	unclassified	unclassified
	OTUb_1569	0.035	0.8596	41	0.0104468	25	k__Bacteria	p__Latescibacteria	unclassified	unclassified	unclassified	unclassified	unclassified
	OTUb_1572	1.15624	0.3001	4	0.0010192	4	k__Bacteria	p__Bacteroidetes	c__Cytophagia	o__Cytophagales	f__Cytophagaceae	g__Rhodocytophaga	unclassified
	OTUb_1573	1.92375	0.1749	9	0.00229321	8	k__Bacteria	p__TM6	unclassified	unclassified	unclassified	unclassified	unclassified
	OTUb_1575	22.7901	0.0001	148	0.0377106	51	k__Bacteria	p__Proteobacteria	c__Deltaproteobacteria	o__Myxococcales	f__BIrii41	unclassified	unclassified
	OTUb_1576	0.05312	0.8407	23	0.00586043	19	k__Bacteria	p__Proteobacteria	unclassified	unclassified	unclassified	unclassified	unclassified
	OTUb_1580	0.3722	0.5559	14	0.00356722	9	k__Bacteria	p__Parcubacteria	unclassified	unclassified	unclassified	unclassified	unclassified
	OTUb_1581	1.92484	0.2326	2	0.000509602	2	k__Bacteria	p__Firmicutes	c__Clostridia	o__Clostridiales	f__Ruminococcaceae	g__Sporobacter	unclassified
	OTUb_1582	1e-05	0.9982	19	0.00484122	15	k__Bacteria	p__Parcubacteria	unclassified	unclassified	unclassified	unclassified	unclassified
	OTUb_1586	1.54034	0.2249	6	0.00152881	6	k__Bacteria	p__Proteobacteria	c__Gammaproteobacteria	o__Thiotrichales	f__Thiotrichaceae	g__Beggiatoa	unclassified
	OTUb_1587	1.98433	0.2455	2	0.000509602	2	k__Bacteria	p__Saccharibacteria	unclassified	unclassified	unclassified	unclassified	unclassified
	OTUb_1588	0.92022	0.3465	163	0.0415326	56	k__Bacteria	p__Proteobacteria	c__Gammaproteobacteria	o__Legionellales	f__Legionellaceae	g__Legionella	unclassified
	OTUb_1589	0.2258	0.7834	3	0.000764403	3	k__Bacteria	unclassified	unclassified	unclassified	unclassified	unclassified	unclassified
	OTUb_1590	0.09926	0.7843	3	0.000764403	3	k__Bacteria	p__Planctomycetes	c__Phycisphaerae	o__Phycisphaerales	f__Phycisphaeraceae	unclassified	unclassified
	OTUb_1591	8.3991	0.0034	38	0.00968244	26	k__Bacteria	p__Proteobacteria	c__Deltaproteobacteria	o__Oligoflexales	unclassified	unclassified	unclassified
	OTUb_1592	2.8295	0.08	5	0.00127401	3	k__Bacteria	p__Proteobacteria	c__Deltaproteobacteria	o__Oligoflexales	unclassified	unclassified	unclassified
	OTUb_1593	1.37089	0.2445	45	0.011466	29	k__Bacteria	p__TM6	unclassified	unclassified	unclassified	unclassified	unclassified
	OTUb_1595	3.5472	0.0667	4	0.0010192	4	k__Bacteria	p__Firmicutes	c__Erysipelotrichia	o__Erysipelotrichales	f__Erysipelotrichaceae	g__Asteroleplasma	unclassified
	OTUb_1596	0.22192	0.648	4	0.0010192	4	k__Bacteria	p__TM6	unclassified	unclassified	unclassified	unclassified	unclassified
	OTUb_1598	0.28466	0.6371	3	0.000764403	3	k__Bacteria	p__Parcubacteria	unclassified	unclassified	unclassified	unclassified	unclassified
	OTUb_1599	1.18197	0.3257	8	0.00203841	6	k__Bacteria	p__Proteobacteria	unclassified	unclassified	unclassified	unclassified	unclassified
	OTUb_1600	3.6972	0.0552	3	0.000764403	3	k__Bacteria	p__Proteobacteria	unclassified	unclassified	unclassified	unclassified	unclassified
	OTUb_1601	0.02082	0.8762	6	0.00152881	6	k__Bacteria	p__Chloroflexi	unclassified	unclassified	unclassified	unclassified	unclassified
	OTUb_1603	0.2575	0.6257	6	0.00152881	5	k__Bacteria	p__Verrucomicrobia	c__OPB35_soil_group	unclassified	unclassified	unclassified	unclassified
	OTUb_1604	6.648	0.0106	29	0.00738923	22	k__Bacteria	p__Proteobacteria	c__Deltaproteobacteria	o__GR-WP33-30	unclassified	unclassified	unclassified
	OTUb_1605	3.03857	0.0876	6	0.00152881	6	k__Bacteria	p__Chloroflexi	c__Anaerolineae	o__Anaerolineales	f__Anaerolineaceae	unclassified	unclassified
	OTUb_1607	1.0651	0.3131	37	0.00942764	22	k__Bacteria	p__TM6	unclassified	unclassified	unclassified	unclassified	unclassified
	OTUb_1609	1.852	0.1814	344	0.0876516	76	k__Bacteria	p__Proteobacteria	c__Deltaproteobacteria	o__Myxococcales	f__Haliangiaceae	g__Haliangium	unclassified
	OTUb_1610	9.7095	0.0024	350	0.0891804	74	k__Bacteria	p__Acidobacteria	c__Acidobacteria	o__Subgroup_25	unclassified	unclassified	unclassified
	OTUb_1611	0.04726	0.8384	20	0.00509602	17	k__Bacteria	p__Proteobacteria	c__Gammaproteobacteria	o__Thiotrichales	f__EV818SWSAP88	unclassified	unclassified
	OTUb_1612	1.14778	0.2896	56	0.0142689	36	k__Bacteria	p__Armatimonadetes	unclassified	unclassified	unclassified	unclassified	unclassified
	OTUb_1615	3.8706	0.0461	3	0.000764403	3	k__Bacteria	p__Gemmatimonadetes	c__Gemmatimonadetes	o__S0134_terrestrial_group	unclassified	unclassified	unclassified
	OTUb_1616	0.19184	0.6604	186	0.047393	66	k__Bacteria	p__Planctomycetes	c__Planctomycetacia	o__Planctomycetales	f__Planctomycetaceae	unclassified	unclassified
	OTUb_1618	0.41615	0.5331	3	0.000764403	3	k__Bacteria	p__Proteobacteria	unclassified	unclassified	unclassified	unclassified	unclassified
	OTUb_1619	0.15878	0.6967	13	0.00331241	12	k__Bacteria	unclassified	unclassified	unclassified	unclassified	unclassified	unclassified
	OTUb_1621	0.02236	0.8791	27	0.00687963	20	k__Bacteria	p__Bacteroidetes	c__Sphingobacteriia	o__Sphingobacteriales	f__env.OPS_17	unclassified	unclassified
	OTUb_1623	3.8392	0.0585	4	0.0010192	4	k__Bacteria	p__Proteobacteria	c__Deltaproteobacteria	o__Oligoflexales	f__Oligoflexaceae	unclassified	unclassified
	OTUb_1626	0.01375	0.9459	8	0.00203841	5	k__Bacteria	p__Proteobacteria	c__Gammaproteobacteria	o__Xanthomonadales	f__Xanthomonadales_Incertae_Sedis	g__Steroidobacter	unclassified
	OTUb_1627	0.8571	0.3221	3	0.000764403	3	k__Bacteria	p__Proteobacteria	c__Deltaproteobacteria	o__Myxococcales	unclassified	unclassified	unclassified
	OTUb_1628	1.97874	0.1674	692	0.176322	80	k__Bacteria	p__Verrucomicrobia	c__OPB35_soil_group	unclassified	unclassified	unclassified	unclassified
	OTUb_1632	0.3156	0.5897	4	0.0010192	4	k__Bacteria	p__Planctomycetes	c__Phycisphaerae	o__Phycisphaerales	f__Phycisphaeraceae	unclassified	unclassified
	OTUb_1633	3.2021	0.0777	73	0.0186005	38	k__Bacteria	p__Bacteroidetes	c__Cytophagia	o__Cytophagales	f__Cytophagaceae	g__Adhaeribacter	unclassified
	OTUb_1634	6.8653	0.0073	14	0.00356722	12	k__Bacteria	p__Proteobacteria	c__Deltaproteobacteria	o__Myxococcales	unclassified	unclassified	unclassified
	OTUb_1637	1.77028	0.1843	40	0.010192	27	k__Bacteria	p__Proteobacteria	c__Gammaproteobacteria	o__NKB5	unclassified	unclassified	unclassified
	OTUb_1639	0.13621	0.7362	2	0.000509602	2	k__Bacteria	unclassified	unclassified	unclassified	unclassified	unclassified	unclassified
	OTUb_1641	0.15431	0.6975	23	0.00586043	19	k__Bacteria	p__Proteobacteria	c__Gammaproteobacteria	o__Xanthomonadales	unclassified	unclassified	unclassified
	OTUb_1642	0.5825	0.4206	3	0.000764403	3	k__Bacteria	unclassified	unclassified	unclassified	unclassified	unclassified	unclassified
	OTUb_1643	5.2994	0.0205	27	0.00687963	20	k__Bacteria	p__Armatimonadetes	unclassified	unclassified	unclassified	unclassified	unclassified
	OTUb_1645	0.62898	0.4305	4	0.0010192	3	k__Bacteria	p__Proteobacteria	c__Deltaproteobacteria	o__Oligoflexales	unclassified	unclassified	unclassified
	OTUb_1647	1.75382	0.1924	334	0.0851036	74	k__Bacteria	p__Actinobacteria	c__Thermoleophilia	o__Solirubrobacterales	f__Solirubrobacteraceae	g__Solirubrobacter	unclassified
	OTUb_1649	0.0944	0.7872	5	0.00127401	5	k__Bacteria	p__Firmicutes	c__Clostridia	o__Clostridiales	f__Eubacteriaceae	g__Garciella	unclassified
	OTUb_1650	0.03365	0.8601	8	0.00203841	8	k__Bacteria	p__SM2F11	unclassified	unclassified	unclassified	unclassified	unclassified
	OTUb_1653	9.432	0.0013	40	0.010192	17	k__Bacteria	p__Bacteroidetes	c__Cytophagia	o__Cytophagales	unclassified	unclassified	unclassified
	OTUb_1655	2.96771	0.0957	7	0.00178361	6	k__Bacteria	p__Proteobacteria	c__Gammaproteobacteria	unclassified	unclassified	unclassified	unclassified
	OTUb_1656	1	0.5026	2	0.000509602	1	k__Bacteria	p__Verrucomicrobia	c__OPB35_soil_group	unclassified	unclassified	unclassified	unclassified
	OTUb_1657	0.6422	0.4536	4	0.0010192	4	k__Bacteria	p__Proteobacteria	c__Gammaproteobacteria	unclassified	unclassified	unclassified	unclassified
	OTUb_1658	1	0.5094	2	0.000509602	1	k__Bacteria	unclassified	unclassified	unclassified	unclassified	unclassified	unclassified
	OTUb_1659	0.39737	0.5353	24	0.00611523	21	k__Bacteria	p__Chloroflexi	c__JG30-KF-CM66	unclassified	unclassified	unclassified	unclassified
	OTUb_1660	1.77574	0.1854	1096	0.279262	80	k__Bacteria	p__Proteobacteria	c__Gammaproteobacteria	o__Legionellales	f__Coxiellaceae	g__Aquicella	unclassified
	OTUb_1661	2.02521	0.1666	653	0.166385	77	k__Bacteria	p__Proteobacteria	c__Betaproteobacteria	o__Nitrosomonadales	f__Nitrosomonadaceae	unclassified	unclassified
	OTUb_1662	3.5345	0.0603	4	0.0010192	4	k__Bacteria	p__Proteobacteria	c__Alphaproteobacteria	o__Rickettsiales	f__Rickettsiales_Incertae_Sedis	g__Candidatus_Captivus	unclassified
	OTUb_1663	3.526	0.059	12	0.00305761	10	k__Bacteria	p__Verrucomicrobia	c__OPB35_soil_group	unclassified	unclassified	unclassified	unclassified
	OTUb_1664	1.9979	0.2521	2	0.000509602	2	k__Bacteria	unclassified	unclassified	unclassified	unclassified	unclassified	unclassified
	OTUb_1666	2.1843	0.1546	6	0.00152881	6	k__Bacteria	p__Aerophobetes	unclassified	unclassified	unclassified	unclassified	unclassified
	OTUb_1667	1.4065	0.2538	14	0.00356722	8	k__Bacteria	p__Bacteroidetes	c__Sphingobacteriia	o__Sphingobacteriales	f__Saprospiraceae	unclassified	unclassified
	OTUb_1668	0.60145	0.4485	13	0.00331241	12	k__Bacteria	p__Proteobacteria	c__Deltaproteobacteria	o__GR-WP33-30	unclassified	unclassified	unclassified
	OTUb_1669	3.2177	0.0514	9	0.00229321	6	k__Bacteria	p__Planctomycetes	c__vadinHA49	unclassified	unclassified	unclassified	unclassified
	OTUb_1670	3.436	0.0685	4	0.0010192	4	k__Bacteria	p__Planctomycetes	c__OM190	unclassified	unclassified	unclassified	unclassified
	OTUb_1671	0.23548	0.6327	159	0.0405134	66	k__Bacteria	p__Proteobacteria	c__Deltaproteobacteria	o__Bdellovibrionales	f__Bdellovibrionaceae	g__OM27_clade	unclassified
	OTUb_1672	1.79827	0.1868	7	0.00178361	5	k__Bacteria	p__Bacteroidetes	c__BSV13	unclassified	unclassified	unclassified	unclassified
	OTUb_1673	0.22754	0.7143	3	0.000764403	3	k__Bacteria	p__Verrucomicrobia	c__Verrucomicrobiae	o__Verrucomicrobiales	f__Verrucomicrobiaceae	g__Haloferula	unclassified
	OTUb_1676	0.325	0.5896	4	0.0010192	4	k__Bacteria	p__Microgenomates	unclassified	unclassified	unclassified	unclassified	unclassified
	OTUb_1678	5e-05	0.9888	4	0.0010192	3	k__Bacteria	p__Bacteroidetes	c__Sphingobacteriia	o__Sphingobacteriales	f__Sphingobacteriaceae	g__Pedobacter	unclassified
	OTUb_1679	0.77675	0.4113	5	0.00127401	4	k__Bacteria	p__Verrucomicrobia	c__Spartobacteria	o__Chthoniobacterales	f__Chthoniobacteraceae	g__Chthoniobacter	unclassified
	OTUb_1680	0.24623	0.7605	4	0.0010192	3	k__Bacteria	p__Bacteroidetes	c__Sphingobacteriia	o__Sphingobacteriales	f__Chitinophagaceae	unclassified	unclassified
	OTUb_1682	1.895	0.178	52	0.0132497	35	k__Bacteria	p__Proteobacteria	c__Deltaproteobacteria	o__Sh765B-TzT-29	unclassified	unclassified	unclassified
	OTUb_1683	0.01752	0.8987	61	0.0155429	31	k__Bacteria	p__SM2F11	unclassified	unclassified	unclassified	unclassified	unclassified
	OTUb_1684	1.90633	0.2346	2	0.000509602	2	k__Bacteria	p__Proteobacteria	c__Deltaproteobacteria	o__Bdellovibrionales	f__Bacteriovoracaceae	unclassified	unclassified
	OTUb_1685	2.2419	0.148	46	0.0117209	33	k__Bacteria	p__SHA-109	unclassified	unclassified	unclassified	unclassified	unclassified
	OTUb_1686	0.4096	0.5561	3	0.000764403	3	k__Bacteria	p__Nitrospirae	c__Nitrospira	o__Nitrospirales	f__Nitrospiraceae	g__Nitrospira	unclassified
	OTUb_1689	0.79808	0.4574	3	0.000764403	3	k__Bacteria	p__Cyanobacteria	c__ML635J-21	unclassified	unclassified	unclassified	unclassified
	OTUb_1690	2.70727	0.1083	82	0.0208937	46	k__Bacteria	p__Bacteroidetes	c__Sphingobacteriia	o__Sphingobacteriales	f__env.OPS_17	unclassified	unclassified
	OTUb_1691	0.89423	0.3683	17	0.00433162	10	k__Bacteria	p__Proteobacteria	c__Deltaproteobacteria	o__Oligoflexales	unclassified	unclassified	unclassified
	OTUb_1695	2.07642	0.1561	136	0.0346529	54	k__Bacteria	p__Parcubacteria	unclassified	unclassified	unclassified	unclassified	unclassified
	OTUb_1698	3.4331	0.0647	40	0.010192	29	k__Bacteria	p__Chloroflexi	unclassified	unclassified	unclassified	unclassified	unclassified
	OTUb_1699	3.3888	0.0714	28	0.00713443	20	k__Bacteria	p__Planctomycetes	c__Planctomycetacia	o__Planctomycetales	f__Planctomycetaceae	g__Planctomyces	unclassified
	OTUb_1701	0.13223	0.7209	28	0.00713443	18	k__Bacteria	p__Parcubacteria	unclassified	unclassified	unclassified	unclassified	unclassified
	OTUb_1702	0.6276	0.4403	10	0.00254801	9	k__Bacteria	p__Proteobacteria	c__Deltaproteobacteria	o__Oligoflexales	unclassified	unclassified	unclassified
	OTUb_1703	0.57842	0.4726	4	0.0010192	4	k__Bacteria	p__Parcubacteria	unclassified	unclassified	unclassified	unclassified	unclassified
	OTUb_1704	5.5408	0.0198	124	0.0315953	56	k__Bacteria	p__Proteobacteria	c__Alphaproteobacteria	o__Rickettsiales	f__SM2D12	unclassified	unclassified
	OTUb_1705	0.2201	0.6485	46	0.0117209	25	k__Bacteria	p__Microgenomates	unclassified	unclassified	unclassified	unclassified	unclassified
	OTUb_1706	0.02624	0.8905	9	0.00229321	7	k__Bacteria	p__Proteobacteria	c__Betaproteobacteria	o__TRA3-20	unclassified	unclassified	unclassified
	OTUb_1708	5.2084	0.0263	61	0.0155429	27	k__Bacteria	p__Verrucomicrobia	c__Verrucomicrobiae	o__Verrucomicrobiales	f__Verrucomicrobiaceae	g__Verrucomicrobium	unclassified
	OTUb_1709	1.80514	0.2374	2	0.000509602	2	k__Bacteria	p__Proteobacteria	c__Deltaproteobacteria	o__Bdellovibrionales	f__Bacteriovoracaceae	g__Peredibacter	unclassified
	OTUb_1710	0.52306	0.5156	10	0.00254801	8	k__Bacteria	p__Firmicutes	c__Bacilli	o__Bacillales	f__Thermoactinomycetaceae	unclassified	unclassified
	OTUb_1713	1.90284	0.2378	2	0.000509602	2	k__Bacteria	p__Cyanobacteria	c__Melainabacteria	o__Obscuribacterales	unclassified	unclassified	unclassified
	OTUb_1715	5.2617	0.0223	26	0.00662483	17	k__Bacteria	p__Bacteroidetes	c__Cytophagia	o__Cytophagales	f__Cytophagaceae	g__Cytophaga	unclassified
	OTUb_1716	0.65968	0.5117	4	0.0010192	3	k__Bacteria	p__Bacteroidetes	c__Cytophagia	o__Cytophagales	f__Cytophagaceae	unclassified	unclassified
	OTUb_1717	15.2969	0.0002	38	0.00968244	21	k__Bacteria	p__Chloroflexi	c__Anaerolineae	o__Anaerolineales	f__Anaerolineaceae	unclassified	unclassified
	OTUb_1720	1	0.5063	2	0.000509602	1	k__Bacteria	unclassified	unclassified	unclassified	unclassified	unclassified	unclassified
	OTUb_1722	0.04359	0.8352	139	0.0354174	55	k__Bacteria	p__Bacteroidetes	c__Sphingobacteriia	o__Sphingobacteriales	f__PHOS-HE51	unclassified	unclassified
	OTUb_1723	3.5138	0.0434	8	0.00203841	3	k__Bacteria	p__Proteobacteria	c__TA18	unclassified	unclassified	unclassified	unclassified
	OTUb_1725	0.64417	0.434	3	0.000764403	3	k__Bacteria	p__Proteobacteria	c__Gammaproteobacteria	o__NKB5	unclassified	unclassified	unclassified
	OTUb_1727	1.29325	0.263	34	0.00866324	27	k__Bacteria	p__Chloroflexi	c__Anaerolineae	o__Anaerolineales	f__Anaerolineaceae	unclassified	unclassified
	OTUb_1728	4.0651	0.0449	6	0.00152881	5	k__Bacteria	p__Proteobacteria	c__Alphaproteobacteria	unclassified	unclassified	unclassified	unclassified
	OTUb_1734	3.6421	0.0627	7	0.00178361	6	k__Bacteria	p__Chloroflexi	c__JG30-KF-CM66	unclassified	unclassified	unclassified	unclassified
	OTUb_1736	0.73857	0.4487	7	0.00178361	5	k__Bacteria	p__Parcubacteria	unclassified	unclassified	unclassified	unclassified	unclassified
	OTUb_1737	1.95344	0.236	2	0.000509602	2	k__Bacteria	p__Saccharibacteria	unclassified	unclassified	unclassified	unclassified	unclassified
	OTUb_1738	0.58861	0.4747	3	0.000764403	3	k__Bacteria	p__Chloroflexi	c__TK10	unclassified	unclassified	unclassified	unclassified
	OTUb_1739	1.16597	0.291	18	0.00458642	15	k__Bacteria	p__Proteobacteria	c__Deltaproteobacteria	o__Myxococcales	f__Haliangiaceae	g__Haliangium	unclassified
	OTUb_1740	0.19	0.6722	18	0.00458642	15	k__Bacteria	p__Chloroflexi	c__Thermomicrobia	o__JG30-KF-CM45	unclassified	unclassified	unclassified
	OTUb_1741	0.09471	0.7657	17	0.00433162	12	k__Bacteria	p__Proteobacteria	c__Gammaproteobacteria	o__Legionellales	f__Coxiellaceae	g__Aquicella	unclassified
	OTUb_1742	2.02825	0.1565	31	0.00789883	23	k__Bacteria	p__Parcubacteria	unclassified	unclassified	unclassified	unclassified	unclassified
	OTUb_1743	0.12829	0.7286	22	0.00560562	17	k__Bacteria	p__Chloroflexi	c__Caldilineae	o__Caldilineales	f__Caldilineaceae	unclassified	unclassified
	OTUb_1745	0.6004	0.4415	239	0.0608975	74	k__Bacteria	p__Firmicutes	c__Bacilli	o__Bacillales	f__Planococcaceae	g__Psychrobacillus	unclassified
	OTUb_1747	0.4667	0.5038	102	0.0259897	53	k__Bacteria	p__Proteobacteria	c__Deltaproteobacteria	o__GR-WP33-30	unclassified	unclassified	unclassified
	OTUb_1749	0.995	0.3305	93	0.0236965	51	k__Bacteria	p__Proteobacteria	c__Deltaproteobacteria	o__GR-WP33-30	unclassified	unclassified	unclassified
	OTUb_1750	2.6715	0.0824	8	0.00203841	4	k__Bacteria	p__Parcubacteria	unclassified	unclassified	unclassified	unclassified	unclassified
	OTUb_1751	1.29942	0.2639	4	0.0010192	4	k__Bacteria	p__Planctomycetes	c__Phycisphaerae	o__Phycisphaerales	f__Phycisphaeraceae	g__Phycisphaera	unclassified
	OTUb_1752	0.25702	0.6242	5	0.00127401	5	k__Bacteria	p__Proteobacteria	c__Gammaproteobacteria	o__Xanthomonadales	f__Xanthomonadales_Incertae_Sedis	g__Steroidobacter	unclassified
	OTUb_1755	0.01424	0.9057	8	0.00203841	7	k__Bacteria	p__Proteobacteria	c__Deltaproteobacteria	o__Desulfobacterales	f__Nitrospinaceae	g__Candidatus_Entotheonella	unclassified
	OTUb_1756	2.2277	0.142	10	0.00254801	9	k__Bacteria	p__Gracilibacteria	unclassified	unclassified	unclassified	unclassified	unclassified
	OTUb_1757	0.16916	0.7973	3	0.000764403	2	k__Bacteria	p__Firmicutes	c__Bacilli	o__Bacillales	f__Paenibacillaceae	g__Paenibacillus	unclassified
	OTUb_1758	2.59703	0.1129	19	0.00484122	15	k__Bacteria	p__Bacteroidetes	c__Cytophagia	o__Cytophagales	f__Cytophagaceae	unclassified	unclassified
	OTUb_1759	0.584	0.4337	5	0.00127401	3	k__Bacteria	p__Proteobacteria	c__Alphaproteobacteria	o__Rickettsiales	f__Rickettsiales_Incertae_Sedis	g__Candidatus_Captivus	unclassified
	OTUb_1760	0.00822	0.9479	2	0.000509602	2	k__Bacteria	p__Bacteroidetes	c__Sphingobacteriia	o__Sphingobacteriales	f__env.OPS_17	unclassified	unclassified
	OTUb_1762	2.90891	0.1123	3	0.000764403	3	k__Bacteria	p__Bacteroidetes	c__Sphingobacteriia	o__Sphingobacteriales	unclassified	unclassified	unclassified
	OTUb_1763	1.97237	0.2166	2	0.000509602	2	k__Bacteria	p__Bacteroidetes	c__Sphingobacteriia	o__Sphingobacteriales	f__env.OPS_17	unclassified	unclassified
	OTUb_1764	4e-05	0.9997	2	0.000509602	2	k__Bacteria	unclassified	unclassified	unclassified	unclassified	unclassified	unclassified
	OTUb_1765	0.0044	0.955	4	0.0010192	4	k__Bacteria	p__Firmicutes	c__Clostridia	o__Clostridiales	f__Family_XI	g__Sedimentibacter	unclassified
	OTUb_1766	5.4317	0.0229	47	0.0119757	31	k__Bacteria	p__Elusimicrobia	c__Elusimicrobia	o__Lineage_IV	unclassified	unclassified	unclassified
	OTUb_1769	1.09834	0.3456	4	0.0010192	4	k__Bacteria	unclassified	unclassified	unclassified	unclassified	unclassified	unclassified
	OTUb_1772	2.3478	0.1118	3	0.000764403	2	k__Bacteria	p__Parcubacteria	unclassified	unclassified	unclassified	unclassified	unclassified
	OTUb_1774	12.7468	0.0009	1265	0.322323	80	k__Bacteria	p__Verrucomicrobia	c__OPB35_soil_group	unclassified	unclassified	unclassified	unclassified
	OTUb_1775	0.02851	0.8658	27	0.00687963	20	k__Bacteria	p__Parcubacteria	unclassified	unclassified	unclassified	unclassified	unclassified
	OTUb_1776	0.02607	0.8699	5	0.00127401	3	k__Bacteria	p__Proteobacteria	c__Gammaproteobacteria	unclassified	unclassified	unclassified	unclassified
	OTUb_1777	6.4295	0.0122	506	0.128929	75	k__Bacteria	p__Bacteroidetes	c__Cytophagia	o__Cytophagales	f__Cytophagaceae	unclassified	unclassified
	OTUb_1778	0.57995	0.4484	75	0.0191101	41	k__Bacteria	p__Parcubacteria	unclassified	unclassified	unclassified	unclassified	unclassified
	OTUb_1779	1.39482	0.2615	5	0.00127401	5	k__Bacteria	p__Parcubacteria	unclassified	unclassified	unclassified	unclassified	unclassified
	OTUb_1780	0.16889	0.689	24	0.00611523	13	k__Bacteria	p__Proteobacteria	c__Deltaproteobacteria	o__Oligoflexales	f__Oligoflexaceae	unclassified	unclassified
	OTUb_1781	0.0473	0.8764	5	0.00127401	5	k__Bacteria	p__Proteobacteria	c__Deltaproteobacteria	o__Myxococcales	f__Vulgatibacteraceae	g__Vulgatibacter	unclassified
	OTUb_1782	0.00073	0.9991	2	0.000509602	2	k__Bacteria	p__Acidobacteria	c__Subgroup_22	unclassified	unclassified	unclassified	unclassified
	OTUb_1783	1.99489	0.2397	2	0.000509602	2	k__Bacteria	p__Planctomycetes	c__Pla4_lineage	unclassified	unclassified	unclassified	unclassified
	OTUb_1784	0.21633	0.7248	8	0.00203841	7	k__Bacteria	p__Parcubacteria	unclassified	unclassified	unclassified	unclassified	unclassified
	OTUb_1785	4.7924	0.0186	6	0.00152881	5	k__Bacteria	p__Parcubacteria	unclassified	unclassified	unclassified	unclassified	unclassified
	OTUb_1786	0.01372	0.9082	22	0.00560562	17	k__Bacteria	p__Proteobacteria	c__Gammaproteobacteria	o__NKB5	unclassified	unclassified	unclassified
	OTUb_1787	0.21836	0.7154	3	0.000764403	3	k__Bacteria	p__Gemmatimonadetes	c__Gemmatimonadetes	o__Gemmatimonadales	f__Gemmatimonadaceae	unclassified	unclassified
	OTUb_1788	1.0422	0.304	23	0.00586043	20	k__Bacteria	p__Parcubacteria	unclassified	unclassified	unclassified	unclassified	unclassified
	OTUb_1790	0.09382	0.7634	16	0.00407682	13	k__Bacteria	p__Proteobacteria	c__Betaproteobacteria	o__Neisseriales	f__Neisseriaceae	unclassified	unclassified
	OTUb_1791	3e-05	0.9996	2	0.000509602	2	k__Bacteria	p__Parcubacteria	unclassified	unclassified	unclassified	unclassified	unclassified
	OTUb_1792	1	0.5103	2	0.000509602	1	k__Bacteria	p__Gemmatimonadetes	c__Gemmatimonadetes	o__Gemmatimonadales	f__Gemmatimonadaceae	g__Gemmatimonas	unclassified
	OTUb_1793	3.2181	0.0757	37	0.00942764	22	k__Bacteria	p__Chloroflexi	c__Anaerolineae	o__Anaerolineales	f__Anaerolineaceae	g__Anaerolinea	unclassified
	OTUb_1794	0.16921	0.6827	86	0.0219129	52	k__Bacteria	p__Proteobacteria	c__Deltaproteobacteria	o__Myxococcales	f__Haliangiaceae	g__Haliangium	unclassified
	OTUb_1795	0.2253	0.665	6	0.00152881	6	k__Bacteria	p__Parcubacteria	unclassified	unclassified	unclassified	unclassified	unclassified
	OTUb_1796	2.96759	0.0917	10	0.00254801	10	k__Bacteria	p__Proteobacteria	unclassified	unclassified	unclassified	unclassified	unclassified
	OTUb_1797	1.62869	0.2186	6	0.00152881	5	k__Bacteria	p__Parcubacteria	unclassified	unclassified	unclassified	unclassified	unclassified
	OTUb_1799	2.8885	0.069	2	0.000509602	2	k__Bacteria	p__Acidobacteria	c__Acidobacteria	o__Subgroup_6	unclassified	unclassified	unclassified
	OTUb_1800	0.0372	0.8596	44	0.0112112	27	k__Bacteria	p__Bacteroidetes	c__Sphingobacteriia	o__Sphingobacteriales	f__env.OPS_17	unclassified	unclassified
	OTUb_1801	0.04435	0.8639	4	0.0010192	4	k__Bacteria	p__Parcubacteria	unclassified	unclassified	unclassified	unclassified	unclassified
	OTUb_1802	0.12663	0.7186	38	0.00968244	27	k__Bacteria	p__Microgenomates	unclassified	unclassified	unclassified	unclassified	unclassified
	OTUb_1805	0.02929	0.8732	19	0.00484122	13	k__Bacteria	p__Bacteroidetes	unclassified	unclassified	unclassified	unclassified	unclassified
	OTUb_1806	0.00304	0.9551	182	0.0463738	65	k__Bacteria	p__Proteobacteria	c__Deltaproteobacteria	o__Sh765B-TzT-29	unclassified	unclassified	unclassified
	OTUb_1808	1.78088	0.1922	12	0.00305761	9	k__Bacteria	p__Chloroflexi	c__Ktedonobacteria	o__C0119	unclassified	unclassified	unclassified
	OTUb_1809	2.07722	0.1639	16	0.00407682	10	k__Bacteria	p__Proteobacteria	c__Gammaproteobacteria	o__Xanthomonadales	f__Xanthomonadaceae	unclassified	unclassified
	OTUb_1810	1.8423	0.1796	290	0.0738923	72	k__Bacteria	p__Chloroflexi	c__Anaerolineae	o__Anaerolineales	f__Anaerolineaceae	unclassified	unclassified
	OTUb_1812	0.4301	0.545	16	0.00407682	11	k__Bacteria	p__TM6	unclassified	unclassified	unclassified	unclassified	unclassified
	OTUb_1813	3.8543	0.0432	3	0.000764403	3	k__Bacteria	p__Parcubacteria	unclassified	unclassified	unclassified	unclassified	unclassified
	OTUb_1814	1.8121	0.2398	2	0.000509602	2	k__Bacteria	p__Nitrospirae	c__Nitrospira	o__Nitrospirales	f__Nitrospiraceae	g__Nitrospira	unclassified
	OTUb_1815	0.06904	0.7407	3	0.000764403	2	k__Bacteria	p__Spirochaetae	c__Spirochaetes	o__Spirochaetales	f__Spirochaetaceae	unclassified	unclassified
	OTUb_1816	1.39291	0.2539	47	0.0119757	33	k__Bacteria	p__Firmicutes	c__Bacilli	o__Bacillales	f__Bacillaceae	g__Bacillus	unclassified
	OTUb_1817	0.04668	0.8318	9	0.00229321	9	k__Bacteria	p__Firmicutes	c__Bacilli	o__SHBZ1548	unclassified	unclassified	unclassified
	OTUb_1819	0.03184	0.7607	2	0.000509602	2	k__Bacteria	p__Parcubacteria	unclassified	unclassified	unclassified	unclassified	unclassified
	OTUb_1822	3.5724	0.0637	69	0.0175813	35	k__Bacteria	p__Bacteroidetes	c__Sphingobacteriia	o__Sphingobacteriales	f__LiUU-11-161	unclassified	unclassified
	OTUb_1825	2.34383	0.1369	5	0.00127401	5	k__Bacteria	p__Proteobacteria	c__Deltaproteobacteria	o__Myxococcales	unclassified	unclassified	unclassified
	OTUb_1826	1.1139	0.3199	4	0.0010192	4	k__Bacteria	p__Firmicutes	c__Clostridia	o__Clostridiales	f__Peptococcaceae	g__Desulfitobacterium	unclassified
	OTUb_1827	1.98552	0.2504	2	0.000509602	2	k__Bacteria	p__Chloroflexi	unclassified	unclassified	unclassified	unclassified	unclassified
	OTUb_1829	2.69573	0.1341	3	0.000764403	3	k__Bacteria	p__Bacteroidetes	c__Sphingobacteriia	o__Sphingobacteriales	f__Chitinophagaceae	unclassified	unclassified
	OTUb_1830	0.98542	0.338	7	0.00178361	5	k__Bacteria	p__Parcubacteria	unclassified	unclassified	unclassified	unclassified	unclassified
	OTUb_1831	3.8686	0.0444	5	0.00127401	4	k__Bacteria	p__Parcubacteria	unclassified	unclassified	unclassified	unclassified	unclassified
	OTUb_1833	2.75811	0.0971	1278	0.325636	80	k__Bacteria	p__Acidobacteria	c__Acidobacteria	o__Subgroup_4	f__RB41	unclassified	unclassified
	OTUb_1834	7.7823	0.0053	90	0.0229321	41	k__Bacteria	p__Parcubacteria	unclassified	unclassified	unclassified	unclassified	unclassified
	OTUb_1835	0.56111	0.4567	17	0.00433162	13	k__Bacteria	p__Proteobacteria	c__Deltaproteobacteria	o__Syntrophobacterales	f__Syntrophaceae	unclassified	unclassified
	OTUb_1836	0.00755	0.9312	21	0.00535082	18	k__Bacteria	p__Chloroflexi	c__Ardenticatenia	unclassified	unclassified	unclassified	unclassified
	OTUb_1837	2.4656	0.1065	3	0.000764403	3	k__Bacteria	p__Proteobacteria	c__Gammaproteobacteria	o__Legionellales	f__Coxiellaceae	g__Coxiella	unclassified
	OTUb_1842	0.06778	0.794	23	0.00586043	18	k__Bacteria	p__Planctomycetes	c__vadinHA49	unclassified	unclassified	unclassified	unclassified
	OTUb_1843	1.99615	0.2195	2	0.000509602	2	k__Bacteria	unclassified	unclassified	unclassified	unclassified	unclassified	unclassified
	OTUb_1844	1.93077	0.2361	2	0.000509602	2	k__Bacteria	p__Verrucomicrobia	c__Verrucomicrobiae	o__Verrucomicrobiales	unclassified	unclassified	unclassified
	OTUb_1847	0.43864	0.5216	14	0.00356722	12	k__Bacteria	p__Hydrogenedentes	unclassified	unclassified	unclassified	unclassified	unclassified
	OTUb_1848	1.04423	0.3156	1052	0.268051	77	k__Bacteria	p__Acidobacteria	c__Holophagae	o__Subgroup_7	unclassified	unclassified	unclassified
	OTUb_1850	0.00252	0.9589	218	0.0555466	67	k__Bacteria	p__Acidobacteria	c__Holophagae	o__Subgroup_7	unclassified	unclassified	unclassified
	OTUb_1851	14.5385	0.0001	100	0.0254801	46	k__Bacteria	p__Gemmatimonadetes	c__Gemmatimonadetes	o__Gemmatimonadales	f__Gemmatimonadaceae	unclassified	unclassified
	OTUb_1852	7.3181	0.0048	20	0.00509602	17	k__Bacteria	p__Proteobacteria	c__Gammaproteobacteria	o__Legionellales	f__Coxiellaceae	g__Aquicella	unclassified
	OTUb_1853	1.97738	0.2292	2	0.000509602	2	k__Bacteria	unclassified	unclassified	unclassified	unclassified	unclassified	unclassified
	OTUb_1854	1.90085	0.2311	2	0.000509602	2	k__Bacteria	unclassified	unclassified	unclassified	unclassified	unclassified	unclassified
	OTUb_1856	13.123	0.0002	482	0.122814	74	k__Bacteria	p__Saccharibacteria	unclassified	unclassified	unclassified	unclassified	unclassified
	OTUb_1859	10.806	0.001	234	0.0596235	57	k__Bacteria	p__Proteobacteria	c__Gammaproteobacteria	o__Oceanospirillales	f__Halomonadaceae	g__Halomonas	unclassified
	OTUb_1861	5.6914	0.0184	10	0.00254801	8	k__Bacteria	p__Proteobacteria	c__Deltaproteobacteria	o__Bdellovibrionales	f__Bdellovibrionaceae	g__Bdellovibrio	unclassified
	OTUb_1862	1	0.5099	2	0.000509602	1	k__Bacteria	p__Gracilibacteria	unclassified	unclassified	unclassified	unclassified	unclassified
	OTUb_1863	0.56785	0.4513	178	0.0453546	65	k__Bacteria	p__Proteobacteria	c__Gammaproteobacteria	o__Xanthomonadales	f__Xanthomonadaceae	unclassified	unclassified
	OTUb_1864	35.913	0.0001	2182	0.555976	80	k__Bacteria	p__Proteobacteria	c__Betaproteobacteria	o__Burkholderiales	f__Comamonadaceae	g__Rhizobacter	unclassified
	OTUb_1865	0.02073	0.8989	5	0.00127401	5	k__Bacteria	p__Cyanobacteria	c__ML635J-21	unclassified	unclassified	unclassified	unclassified
	OTUb_1866	3.69	0.0592	768	0.195687	80	k__Bacteria	p__Verrucomicrobia	c__OPB35_soil_group	unclassified	unclassified	unclassified	unclassified
	OTUb_1867	22.0127	0.0001	2044	0.520813	80	k__Bacteria	p__Proteobacteria	c__Betaproteobacteria	o__Burkholderiales	f__Comamonadaceae	g__Ramlibacter	unclassified
	OTUb_1868	0.8905	0.3499	51	0.0129949	35	k__Bacteria	p__Chloroflexi	c__Caldilineae	o__Caldilineales	f__Caldilineaceae	unclassified	unclassified
	OTUb_1869	0.43355	0.5609	5	0.00127401	5	k__Bacteria	p__Proteobacteria	c__Deltaproteobacteria	o__Oligoflexales	f__Oligoflexaceae	unclassified	unclassified
	OTUb_1870	2.75673	0.1265	3	0.000764403	3	k__Bacteria	p__Chloroflexi	c__Ktedonobacteria	o__C0119	unclassified	unclassified	unclassified
	OTUb_1871	2e-05	0.9997	2	0.000509602	2	k__Bacteria	p__Bacteroidetes	c__Cytophagia	o__Cytophagales	f__Flammeovirgaceae	unclassified	unclassified
	OTUb_1872	2.10325	0.1572	15	0.00382202	11	k__Bacteria	p__Proteobacteria	c__Deltaproteobacteria	o__Myxococcales	f__Nannocystaceae	g__Nannocystis	unclassified
	OTUb_1873	1.48713	0.2539	7	0.00178361	6	k__Bacteria	p__Spirochaetae	c__Spirochaetes	o__Spirochaetales	f__Leptospiraceae	unclassified	unclassified
	OTUb_1874	0.02617	0.8686	6	0.00152881	6	k__Bacteria	p__Firmicutes	c__Bacilli	o__Bacillales	f__Paenibacillaceae	g__Paenibacillus	unclassified
	OTUb_1875	3.9227	0.0558	387	0.098608	73	k__Bacteria	p__Actinobacteria	c__Actinobacteria	o__Streptomycetales	f__Streptomycetaceae	g__Streptomyces	unclassified
	OTUb_1876	0.94956	0.3384	13	0.00331241	9	k__Bacteria	p__Parcubacteria	unclassified	unclassified	unclassified	unclassified	unclassified
	OTUb_1877	12.8849	0.0004	3191	0.81307	80	k__Bacteria	p__Proteobacteria	c__Betaproteobacteria	o__Burkholderiales	f__Alcaligenaceae	unclassified	unclassified
	OTUb_1879	1.04385	0.3242	19	0.00484122	16	k__Bacteria	p__Proteobacteria	c__Gammaproteobacteria	o__Cellvibrionales	f__Spongiibacteraceae	g__BD1-7_clade	unclassified
	OTUb_1880	0.33592	0.5758	19	0.00484122	13	k__Bacteria	p__Actinobacteria	c__MB-A2-108	unclassified	unclassified	unclassified	unclassified
	OTUb_1881	3.10128	0.0726	5	0.00127401	4	k__Bacteria	p__Nitrospirae	c__Nitrospira	o__Nitrospirales	f__47209	unclassified	unclassified
	OTUb_1882	1.97877	0.2143	2	0.000509602	2	k__Bacteria	p__Acidobacteria	c__Acidobacteria	o__Subgroup_4	f__45597	unclassified	unclassified
	OTUb_1883	3.3245	0.0621	8	0.00203841	4	k__Bacteria	p__Verrucomicrobia	c__OPB35_soil_group	unclassified	unclassified	unclassified	unclassified
	OTUb_1884	3.15831	0.0782	63	0.0160525	31	k__Bacteria	p__Bacteroidetes	c__Cytophagia	o__Cytophagales	f__Cytophagaceae	unclassified	unclassified
	OTUb_1886	9.5623	0.0031	403	0.102685	76	k__Bacteria	p__Actinobacteria	c__Acidimicrobiia	o__Acidimicrobiales	f__Acidimicrobiaceae	g__CL500-29_marine_group	unclassified
	OTUb_1887	0.08216	0.771	110	0.0280281	51	k__Bacteria	p__Elusimicrobia	c__Elusimicrobia	o__Lineage_IIb	unclassified	unclassified	unclassified
	OTUb_1888	1.95933	0.2326	2	0.000509602	2	k__Bacteria	p__Proteobacteria	c__TA18	unclassified	unclassified	unclassified	unclassified
	OTUb_1889	2.82118	0.1329	3	0.000764403	3	k__Bacteria	unclassified	unclassified	unclassified	unclassified	unclassified	unclassified
	OTUb_1892	0.1587	0.7419	2	0.000509602	2	k__Bacteria	p__Elusimicrobia	c__Elusimicrobia	unclassified	unclassified	unclassified	unclassified
	OTUb_1894	3.7547	0.049	13	0.00331241	12	k__Bacteria	p__Planctomycetes	c__Pla4_lineage	unclassified	unclassified	unclassified	unclassified
	OTUb_1899	0.04226	0.754	2	0.000509602	2	k__Bacteria	unclassified	unclassified	unclassified	unclassified	unclassified	unclassified
	OTUb_1901	0.05819	0.8178	7	0.00178361	7	k__Bacteria	p__Proteobacteria	c__Deltaproteobacteria	o__Myxococcales	f__Blfdi19	unclassified	unclassified
	OTUb_1904	0.9843	0.307	3	0.000764403	3	k__Bacteria	p__Chloroflexi	c__Anaerolineae	o__Anaerolineales	f__Anaerolineaceae	unclassified	unclassified
	OTUb_1905	0.07635	0.7992	7	0.00178361	6	k__Bacteria	p__Verrucomicrobia	c__OPB35_soil_group	unclassified	unclassified	unclassified	unclassified
	OTUb_1907	0.2879	0.6004	13	0.00331241	9	k__Bacteria	p__Proteobacteria	c__Deltaproteobacteria	o__Bdellovibrionales	f__Bdellovibrionaceae	g__Bdellovibrio	unclassified
	OTUb_1909	0.71749	0.417	9	0.00229321	9	k__Bacteria	p__Planctomycetes	c__OM190	unclassified	unclassified	unclassified	unclassified
	OTUb_1910	0.3663	0.5634	5	0.00127401	5	k__Bacteria	p__Actinobacteria	c__Thermoleophilia	o__Gaiellales	unclassified	unclassified	unclassified
	OTUb_1911	4.8687	0.0336	5	0.00127401	5	k__Bacteria	p__Firmicutes	c__Bacilli	o__Bacillales	f__Bacillaceae	g__Bacillus	unclassified
	OTUb_1913	1.6307	0.2071	107	0.0272637	53	k__Bacteria	p__Acidobacteria	c__Acidobacteria	o__Acidobacteriales	f__Acidobacteriaceae_(Subgroup_1)	unclassified	unclassified
	OTUb_1915	0.57266	0.4324	3	0.000764403	3	k__Bacteria	p__Firmicutes	c__Erysipelotrichia	o__Erysipelotrichales	f__Erysipelotrichaceae	g__Asteroleplasma	unclassified
	OTUb_1916	4.5384	0.0292	4	0.0010192	4	k__Bacteria	p__Proteobacteria	c__Deltaproteobacteria	unclassified	unclassified	unclassified	unclassified
	OTUb_1917	0.77343	0.4036	3	0.000764403	3	k__Bacteria	p__Parcubacteria	unclassified	unclassified	unclassified	unclassified	unclassified
	OTUb_1918	1.83039	0.1847	25	0.00637003	20	k__Bacteria	p__Bacteroidetes	c__Sphingobacteriia	o__Sphingobacteriales	f__Chitinophagaceae	unclassified	unclassified
	OTUb_1919	0.07785	0.8232	13	0.00331241	11	k__Bacteria	p__Proteobacteria	c__Deltaproteobacteria	o__Desulfurellales	f__Desulfurellaceae	unclassified	unclassified
	OTUb_1920	0.03441	0.8543	9	0.00229321	8	k__Bacteria	p__TM6	unclassified	unclassified	unclassified	unclassified	unclassified
	OTUb_1921	4.7194	0.0354	227	0.0578398	65	k__Bacteria	p__Proteobacteria	c__Gammaproteobacteria	o__EC3	unclassified	unclassified	unclassified
	OTUb_1922	0.26831	0.6138	5	0.00127401	3	k__Bacteria	p__Bacteroidetes	c__Flavobacteriia	o__Flavobacteriales	f__Flavobacteriaceae	g__Flavobacterium	unclassified
	OTUb_1924	0.31347	0.7235	5	0.00127401	4	k__Bacteria	p__Proteobacteria	c__Deltaproteobacteria	o__Desulfobacterales	f__Nitrospinaceae	g__Candidatus_Entotheonella	unclassified
	OTUb_1925	0.9028	0.356	14	0.00356722	14	k__Bacteria	p__Chloroflexi	unclassified	unclassified	unclassified	unclassified	unclassified
	OTUb_1931	17.3266	0.0001	116	0.0295569	42	k__Bacteria	p__Bacteroidetes	c__Sphingobacteriia	o__Sphingobacteriales	f__Sphingobacteriaceae	g__Mucilaginibacter	unclassified
	OTUb_1932	0.00525	0.9039	4	0.0010192	4	k__Bacteria	p__Tenericutes	c__Mollicutes	o__Haloplasmatales	f__Haloplasmataceae	g__Haloplasma	unclassified
	OTUb_1933	0.24286	0.6847	3	0.000764403	3	k__Bacteria	p__Chloroflexi	c__KD4-96	unclassified	unclassified	unclassified	unclassified
	OTUb_1934	0.043	0.8375	11	0.00280281	10	k__Bacteria	p__Chloroflexi	unclassified	unclassified	unclassified	unclassified	unclassified
	OTUb_1935	3.4524	0.0627	7	0.00178361	6	k__Bacteria	p__TM6	unclassified	unclassified	unclassified	unclassified	unclassified
	OTUb_1936	0.67921	0.4422	20	0.00509602	12	k__Bacteria	p__Proteobacteria	c__Deltaproteobacteria	o__Bdellovibrionales	f__Bdellovibrionaceae	g__Bdellovibrio	unclassified
	OTUb_1937	0.00919	0.898	2	0.000509602	2	k__Bacteria	p__Acidobacteria	c__Acidobacteria	o__Subgroup_6	unclassified	unclassified	unclassified
	OTUb_1938	1.86498	0.2438	2	0.000509602	2	k__Bacteria	unclassified	unclassified	unclassified	unclassified	unclassified	unclassified
	OTUb_1942	1	0.5095	2	0.000509602	1	k__Bacteria	p__Chlorobi	c__Chlorobia	o__Chlorobiales	f__SJA-28	unclassified	unclassified
	OTUb_1944	2.28368	0.1492	6	0.00152881	6	k__Bacteria	p__Planctomycetes	c__OM190	unclassified	unclassified	unclassified	unclassified
	OTUb_1948	7.905	0.0032	10	0.00254801	10	k__Bacteria	p__Planctomycetes	c__vadinHA49	unclassified	unclassified	unclassified	unclassified
	OTUb_1949	7e-05	0.9528	2	0.000509602	2	k__Bacteria	p__Hydrogenedentes	unclassified	unclassified	unclassified	unclassified	unclassified
	OTUb_1952	1.91869	0.2326	2	0.000509602	2	k__Bacteria	p__Proteobacteria	c__Betaproteobacteria	o__Burkholderiales	f__Oxalobacteraceae	unclassified	unclassified
	OTUb_1953	6.2857	0.0142	111	0.0282829	43	k__Bacteria	p__Proteobacteria	c__Deltaproteobacteria	o__Bdellovibrionales	f__Bdellovibrionaceae	g__Bdellovibrio	s__Bdellovibrio_exovorus
	OTUb_1954	3.6145	0.0638	36	0.00917284	27	k__Bacteria	p__Proteobacteria	c__Deltaproteobacteria	o__Myxococcales	f__Eel-36e1D6	unclassified	unclassified
	OTUb_1955	1	0.507	2	0.000509602	1	k__Bacteria	p__Proteobacteria	c__Gammaproteobacteria	o__Enterobacteriales	f__Enterobacteriaceae	unclassified	unclassified
	OTUb_1957	2.49984	0.1349	4	0.0010192	3	k__Bacteria	p__Cyanobacteria	c__ML635J-21	unclassified	unclassified	unclassified	unclassified
	OTUb_1958	1.44963	0.2487	4	0.0010192	4	k__Bacteria	p__Latescibacteria	unclassified	unclassified	unclassified	unclassified	unclassified
	OTUb_1959	1.99627	0.2402	2	0.000509602	2	k__Bacteria	p__Acidobacteria	c__Acidobacteria	o__Subgroup_17	unclassified	unclassified	unclassified
	OTUb_1961	0.00379	0.8712	2	0.000509602	2	k__Bacteria	unclassified	unclassified	unclassified	unclassified	unclassified	unclassified
	OTUb_1964	2.91111	0.0797	15	0.00382202	11	k__Bacteria	p__Proteobacteria	c__Deltaproteobacteria	o__Myxococcales	unclassified	unclassified	unclassified
	OTUb_1965	2.6474	0.0832	2	0.000509602	2	k__Bacteria	p__Gracilibacteria	unclassified	unclassified	unclassified	unclassified	unclassified
	OTUb_1970	3.1923	0.0747	11	0.00280281	9	k__Bacteria	p__Bacteroidetes	c__Sphingobacteriia	o__Sphingobacteriales	f__WCHB1-69	unclassified	unclassified
	OTUb_1972	0.9347	0.3488	48	0.0122305	34	k__Bacteria	p__Proteobacteria	c__Alphaproteobacteria	o__Rickettsiales	f__SM2D12	unclassified	unclassified
	OTUb_1973	0.09313	0.7916	3	0.000764403	3	k__Bacteria	p__Actinobacteria	c__Acidimicrobiia	o__Acidimicrobiales	unclassified	unclassified	unclassified
	OTUb_1974	1.87779	0.1826	6	0.00152881	6	k__Bacteria	p__Saccharibacteria	unclassified	unclassified	unclassified	unclassified	unclassified
	OTUb_1975	6.1944	0.0136	84	0.0214033	40	k__Bacteria	p__Proteobacteria	c__Deltaproteobacteria	o__Myxococcales	f__Polyangiaceae	g__Polyangium	unclassified
	OTUb_1976	1.1563	0.2904	6	0.00152881	6	k__Bacteria	p__Acidobacteria	unclassified	unclassified	unclassified	unclassified	unclassified
	OTUb_1977	0.07567	0.7465	2	0.000509602	2	k__Bacteria	p__Proteobacteria	c__Betaproteobacteria	o__Nitrosomonadales	f__Nitrosomonadaceae	unclassified	unclassified
	OTUb_1978	0.0446	0.8162	5	0.00127401	4	k__Bacteria	p__Actinobacteria	c__Thermoleophilia	o__Gaiellales	f__Gaiellaceae	g__Gaiella	unclassified
	OTUb_1980	0.0061	0.9377	12	0.00305761	11	k__Bacteria	p__Planctomycetes	c__Planctomycetacia	o__Planctomycetales	f__Planctomycetaceae	g__Rhodopirellula	unclassified
	OTUb_1981	0.00301	0.9998	2	0.000509602	2	k__Bacteria	p__Bacteroidetes	c__Cytophagia	o__Cytophagales	f__Cytophagaceae	unclassified	unclassified
	OTUb_1982	0.10639	0.7476	96	0.0244609	53	k__Bacteria	p__Verrucomicrobia	c__Opitutae	o__Opitutales	f__Opitutaceae	g__Opitutus	unclassified
	OTUb_1983	1.98689	0.239	2	0.000509602	2	k__Bacteria	p__Planctomycetes	c__Phycisphaerae	o__WD2101_soil_group	unclassified	unclassified	unclassified
	OTUb_1985	0.12493	0.7831	5	0.00127401	5	k__Bacteria	p__Parcubacteria	unclassified	unclassified	unclassified	unclassified	unclassified
	OTUb_1988	0.7757	0.3926	18	0.00458642	13	k__Bacteria	p__Chloroflexi	unclassified	unclassified	unclassified	unclassified	unclassified
	OTUb_1989	0.27984	0.6268	4	0.0010192	3	k__Bacteria	p__SM2F11	unclassified	unclassified	unclassified	unclassified	unclassified
	OTUb_1990	5.7182	0.0173	230	0.0586043	55	k__Bacteria	p__Acidobacteria	c__Acidobacteria	o__Subgroup_17	unclassified	unclassified	unclassified
	OTUb_1991	6.6997	0.0115	23	0.00586043	16	k__Bacteria	p__Proteobacteria	c__TA18	unclassified	unclassified	unclassified	unclassified
	OTUb_1993	0.08377	0.7433	2	0.000509602	2	k__Bacteria	p__Firmicutes	c__Bacilli	o__Lactobacillales	f__Carnobacteriaceae	g__Carnobacterium	unclassified
	OTUb_1994	3.1955	0.0771	26	0.00662483	21	k__Bacteria	p__Parcubacteria	unclassified	unclassified	unclassified	unclassified	unclassified
	OTUb_1995	0.00058	0.9865	9	0.00229321	7	k__Bacteria	p__Nitrospirae	c__Nitrospira	o__Nitrospirales	f__Nitrospiraceae	g__Nitrospira	unclassified
	OTUb_1996	2.22125	0.1436	34	0.00866324	24	k__Bacteria	p__Actinobacteria	c__MB-A2-108	unclassified	unclassified	unclassified	unclassified
	OTUb_1998	0.1623	0.7369	2	0.000509602	2	k__Bacteria	p__Latescibacteria	unclassified	unclassified	unclassified	unclassified	unclassified
	OTUb_2000	0.277	0.6639	3	0.000764403	3	k__Bacteria	p__Bacteroidetes	c__Cytophagia	o__Cytophagales	f__Cytophagaceae	g__Ohtaekwangia	unclassified
	OTUb_2001	7.7974	0.0069	97	0.0247157	47	k__Bacteria	p__Planctomycetes	c__Phycisphaerae	o__WD2101_soil_group	unclassified	unclassified	unclassified
	OTUb_2005	1.07854	0.3516	3	0.000764403	3	k__Bacteria	p__Saccharibacteria	unclassified	unclassified	unclassified	unclassified	unclassified
	OTUb_2006	0.0003	0.9868	156	0.039749	60	k__Bacteria	p__Gemmatimonadetes	c__Gemmatimonadetes	o__Gemmatimonadales	f__Gemmatimonadaceae	g__Gemmatimonas	unclassified
	OTUb_2007	1.9484	0.235	2	0.000509602	2	k__Bacteria	p__Proteobacteria	c__Deltaproteobacteria	unclassified	unclassified	unclassified	unclassified
	OTUb_2010	5.3218	0.0074	8	0.00203841	5	k__Bacteria	p__Proteobacteria	unclassified	unclassified	unclassified	unclassified	unclassified
	OTUb_2012	1.97539	0.2184	2	0.000509602	2	k__Bacteria	unclassified	unclassified	unclassified	unclassified	unclassified	unclassified
	OTUb_2013	2.41321	0.1281	232	0.0591139	65	k__Bacteria	p__Saccharibacteria	unclassified	unclassified	unclassified	unclassified	unclassified
	OTUb_2015	1.95368	0.235	2	0.000509602	2	k__Bacteria	p__Proteobacteria	unclassified	unclassified	unclassified	unclassified	unclassified
	OTUb_2016	9.4271	0.0022	17	0.00433162	14	k__Bacteria	p__Proteobacteria	c__Deltaproteobacteria	o__Myxococcales	f__Nannocystaceae	g__Nannocystis	unclassified
	OTUb_2017	0.03775	0.853	7	0.00178361	5	k__Bacteria	p__Proteobacteria	c__Gammaproteobacteria	o__Legionellales	f__Coxiellaceae	g__Aquicella	unclassified
	OTUb_2018	7.1125	0.009	68	0.0173265	39	k__Bacteria	p__Chlorobi	c__Ignavibacteria	o__Ignavibacteriales	f__BSV26	unclassified	unclassified
	OTUb_2020	0.12421	0.7266	17	0.00433162	14	k__Bacteria	p__Proteobacteria	c__Deltaproteobacteria	o__Myxococcales	f__P3OB-42	unclassified	unclassified
	OTUb_2021	0.01084	0.9221	9	0.00229321	9	k__Bacteria	p__Chloroflexi	c__Caldilineae	o__Caldilineales	f__Caldilineaceae	unclassified	unclassified
	OTUb_2022	0.92313	0.378	3	0.000764403	3	k__Bacteria	p__Parcubacteria	unclassified	unclassified	unclassified	unclassified	unclassified
	OTUb_2023	2.53352	0.114	21	0.00535082	18	k__Bacteria	p__Proteobacteria	c__Gammaproteobacteria	o__Legionellales	f__Coxiellaceae	g__Aquicella	unclassified
	OTUb_2024	1.44636	0.2363	43	0.0109564	31	k__Bacteria	p__Planctomycetes	c__Planctomycetacia	o__Planctomycetales	f__Planctomycetaceae	unclassified	unclassified
	OTUb_2025	26.6166	0.0001	547	0.139376	79	k__Bacteria	p__Proteobacteria	c__Alphaproteobacteria	o__Sphingomonadales	f__Erythrobacteraceae	g__Altererythrobacter	unclassified
	OTUb_2026	14.5838	0.0001	6	0.00152881	6	k__Bacteria	p__Parcubacteria	unclassified	unclassified	unclassified	unclassified	unclassified
	OTUb_2028	4.6202	0.0329	55	0.0140141	34	k__Bacteria	p__Proteobacteria	c__Deltaproteobacteria	o__Desulfuromonadales	f__M20-Pitesti	unclassified	unclassified
	OTUb_2029	2.29239	0.1181	3	0.000764403	3	k__Bacteria	p__WCHB1-60	unclassified	unclassified	unclassified	unclassified	unclassified
	OTUb_2030	1.99921	0.2455	2	0.000509602	2	k__Bacteria	p__Actinobacteria	c__Acidimicrobiia	o__Acidimicrobiales	unclassified	unclassified	unclassified
	OTUb_2033	0.13502	0.7166	41	0.0104468	33	k__Bacteria	p__Proteobacteria	c__Deltaproteobacteria	o__Myxococcales	f__Haliangiaceae	g__Haliangium	unclassified
	OTUb_2034	1.07535	0.3179	7	0.00178361	6	k__Bacteria	p__Nitrospirae	c__Nitrospira	o__Nitrospirales	f__Nitrospiraceae	g__Nitrospira	unclassified
	OTUb_2035	4.6064	0.0113	287	0.0731279	48	k__Bacteria	p__Proteobacteria	c__Gammaproteobacteria	o__Cellvibrionales	f__Cellvibrionaceae	g__Cellvibrio	unclassified
	OTUb_2038	5.3815	0.0169	6	0.00152881	6	k__Bacteria	p__Microgenomates	unclassified	unclassified	unclassified	unclassified	unclassified
	OTUb_2039	0.05313	0.8323	27	0.00687963	21	k__Bacteria	p__Bacteroidetes	c__Sphingobacteriia	o__Sphingobacteriales	f__env.OPS_17	unclassified	unclassified
	OTUb_2040	0.02645	0.8688	24	0.00611523	19	k__Bacteria	p__Proteobacteria	c__Gammaproteobacteria	o__Legionellales	f__Coxiellaceae	g__Aquicella	unclassified
	OTUb_2041	0.00168	0.9998	2	0.000509602	2	k__Bacteria	p__Bacteroidetes	c__Sphingobacteriia	o__Sphingobacteriales	unclassified	unclassified	unclassified
	OTUb_2042	0.76155	0.3928	42	0.0107016	29	k__Bacteria	p__Armatimonadetes	c__Chthonomonadetes	o__Chthonomonadales	f__Chthonomonadaceae	g__Chthonomonas	unclassified
	OTUb_2043	0.40018	0.5952	7	0.00178361	6	k__Bacteria	p__Candidate_division_OP3	unclassified	unclassified	unclassified	unclassified	unclassified
	OTUb_2045	2.64357	0.1049	34	0.00866324	27	k__Bacteria	p__Proteobacteria	c__Deltaproteobacteria	o__Bdellovibrionales	f__Bdellovibrionaceae	g__Bdellovibrio	unclassified
	OTUb_2046	0.55938	0.4679	7	0.00178361	7	k__Bacteria	p__Elusimicrobia	c__Elusimicrobia	o__Lineage_IIa	unclassified	unclassified	unclassified
	OTUb_2047	0.09766	0.7387	2	0.000509602	2	k__Bacteria	p__Planctomycetes	c__Planctomycetacia	o__Planctomycetales	f__Planctomycetaceae	unclassified	unclassified
	OTUb_2048	1.6391	0.2267	4	0.0010192	2	k__Bacteria	p__Bacteroidetes	c__Cytophagia	o__Cytophagales	f__Cytophagaceae	unclassified	unclassified
	OTUb_2049	0.10994	0.7488	74	0.0188553	40	k__Bacteria	p__Acidobacteria	c__Acidobacteria	o__Subgroup_4	f__DS-100	unclassified	unclassified
	OTUb_2052	0.22796	0.8031	3	0.000764403	2	k__Bacteria	p__Proteobacteria	c__Gammaproteobacteria	o__Cellvibrionales	f__Halieaceae	unclassified	unclassified
	OTUb_2054	4.5138	0.0366	175	0.0445902	60	k__Bacteria	p__Proteobacteria	c__Gammaproteobacteria	o__Legionellales	f__Coxiellaceae	g__Coxiella	unclassified
	OTUb_2055	1.91049	0.2322	4	0.0010192	2	k__Bacteria	p__Microgenomates	unclassified	unclassified	unclassified	unclassified	unclassified
	OTUb_2057	0.10776	0.8155	2	0.000509602	2	k__Bacteria	p__Bacteroidetes	c__Cytophagia	o__Cytophagales	f__Cyclobacteriaceae	unclassified	unclassified
	OTUb_2058	3.3511	0.0725	8	0.00203841	7	k__Bacteria	p__Proteobacteria	c__Deltaproteobacteria	o__Bdellovibrionales	f__Bdellovibrionaceae	g__Bdellovibrio	unclassified
	OTUb_2060	1.92424	0.2443	2	0.000509602	2	k__Bacteria	unclassified	unclassified	unclassified	unclassified	unclassified	unclassified
	OTUb_2061	3.9157	0.0447	3	0.000764403	3	k__Bacteria	p__Bacteroidetes	c__Cytophagia	o__Cytophagales	f__Cytophagaceae	g__Dyadobacter	unclassified
	OTUb_2062	10.301	0.0008	5	0.00127401	5	k__Bacteria	p__Proteobacteria	c__Gammaproteobacteria	o__Xanthomonadales	f__Xanthomonadaceae	g__Lysobacter	unclassified
	OTUb_2064	2.37282	0.1369	4	0.0010192	4	k__Bacteria	p__Chloroflexi	unclassified	unclassified	unclassified	unclassified	unclassified
	OTUb_2065	0.6167	0.446	12	0.00305761	11	k__Bacteria	p__Planctomycetes	c__OM190	unclassified	unclassified	unclassified	unclassified
	OTUb_2066	0.01246	0.9016	2	0.000509602	2	k__Bacteria	p__Bacteroidetes	c__Sphingobacteriia	o__Sphingobacteriales	f__Chitinophagaceae	g__Parafilimonas	unclassified
	OTUb_2067	1.07285	0.3187	6	0.00152881	6	k__Bacteria	p__Proteobacteria	c__Deltaproteobacteria	o__Bdellovibrionales	f__Bdellovibrionaceae	g__Bdellovibrio	unclassified
	OTUb_2069	0.00513	0.9551	4	0.0010192	4	k__Bacteria	p__Planctomycetes	c__OM190	unclassified	unclassified	unclassified	unclassified
	OTUb_2070	0.25805	0.6567	3	0.000764403	3	k__Bacteria	p__Proteobacteria	c__Deltaproteobacteria	o__Myxococcales	f__Cystobacteraceae	unclassified	unclassified
	OTUb_2071	0.01486	0.9173	5	0.00127401	5	k__Bacteria	p__Hydrogenedentes	unclassified	unclassified	unclassified	unclassified	unclassified
	OTUb_2072	1.83068	0.1854	31	0.00789883	21	k__Bacteria	p__Firmicutes	c__OPB54	unclassified	unclassified	unclassified	unclassified
	OTUb_2073	0.38352	0.5453	9	0.00229321	8	k__Bacteria	p__Firmicutes	c__OPB54	unclassified	unclassified	unclassified	unclassified
	OTUb_2074	0.2818	0.6029	7	0.00178361	7	k__Bacteria	p__Nitrospirae	c__Nitrospira	o__Nitrospirales	f__Nitrospiraceae	g__Nitrospira	unclassified
	OTUb_2075	1	0.505	2	0.000509602	1	k__Bacteria	p__Bacteroidetes	c__Flavobacteriia	o__Flavobacteriales	f__Flavobacteriaceae	g__Flavobacterium	unclassified
	OTUb_2077	3.00188	0.087	102	0.0259897	35	k__Bacteria	p__Bacteroidetes	c__Flavobacteriia	o__Flavobacteriales	f__Flavobacteriaceae	g__Flavobacterium	unclassified
	OTUb_2080	1.79021	0.2388	2	0.000509602	2	k__Bacteria	p__Bacteroidetes	c__Sphingobacteriia	o__Sphingobacteriales	f__NS11-12_marine_group	unclassified	unclassified
	OTUb_2081	2.81964	0.1071	4	0.0010192	3	k__Bacteria	p__Proteobacteria	c__Alphaproteobacteria	o__Rhodospirillales	f__Rhodospirillaceae	unclassified	unclassified
	OTUb_2082	0.29142	0.6419	3	0.000764403	3	k__Bacteria	p__Acidobacteria	c__Acidobacteria	o__Subgroup_4	unclassified	unclassified	unclassified
	OTUb_2084	1.82864	0.2133	3	0.000764403	2	k__Bacteria	p__Proteobacteria	c__Deltaproteobacteria	o__Oligoflexales	f__Oligoflexaceae	unclassified	unclassified
	OTUb_2086	0.00144	0.9737	7	0.00178361	7	k__Bacteria	p__Actinobacteria	c__Coriobacteriia	o__Coriobacteriales	f__Coriobacteriaceae	unclassified	unclassified
	OTUb_2087	0.04066	0.8876	3	0.000764403	3	k__Bacteria	p__Elusimicrobia	c__Elusimicrobia	o__Lineage_IIc	unclassified	unclassified	unclassified
	OTUb_2088	0.24021	0.6502	7	0.00178361	6	k__Bacteria	p__Bacteroidetes	c__Cytophagia	o__Cytophagales	f__Cytophagaceae	g__Chryseolinea	unclassified
	OTUb_2089	2.67541	0.1072	78	0.0198745	44	k__Bacteria	p__Omnitrophica	c__NPL-UPA2	unclassified	unclassified	unclassified	unclassified
	OTUb_2090	1	0.5029	2	0.000509602	1	k__Bacteria	p__Bacteroidetes	c__Sphingobacteriia	o__Sphingobacteriales	f__Saprospiraceae	unclassified	unclassified
	OTUb_2093	1	0.5102	2	0.000509602	1	k__Bacteria	unclassified	unclassified	unclassified	unclassified	unclassified	unclassified
	OTUb_2096	0.6843	0.431	3	0.000764403	3	k__Bacteria	p__Proteobacteria	c__Betaproteobacteria	unclassified	unclassified	unclassified	unclassified
	OTUb_2098	0.16349	0.8111	3	0.000764403	2	k__Bacteria	p__Acidobacteria	c__Acidobacteria	o__Subgroup_11	unclassified	unclassified	unclassified
	OTUb_2099	0.2595	0.7336	6	0.00152881	5	k__Bacteria	p__Planctomycetes	c__Planctomycetacia	o__Planctomycetales	f__Planctomycetaceae	unclassified	unclassified
	OTUb_2101	0.45799	0.5019	16	0.00407682	14	k__Bacteria	p__Proteobacteria	c__Deltaproteobacteria	o__Myxococcales	f__mle1-27	unclassified	unclassified
	OTUb_2103	0.05182	0.8214	18	0.00458642	14	k__Bacteria	p__Proteobacteria	c__Gammaproteobacteria	o__Legionellales	f__Coxiellaceae	g__Aquicella	unclassified
	OTUb_2104	0.29065	0.6236	3	0.000764403	3	k__Bacteria	p__Parcubacteria	unclassified	unclassified	unclassified	unclassified	unclassified
	OTUb_2105	4.2079	0.0419	12	0.00305761	11	k__Bacteria	p__Acidobacteria	c__Acidobacteria	o__AT-s3-28	unclassified	unclassified	unclassified
	OTUb_2107	0.15152	0.7078	10	0.00254801	10	k__Bacteria	p__Armatimonadetes	c__Armatimonadia	o__Armatimonadales	unclassified	unclassified	unclassified
	OTUb_2108	0.15651	0.7411	2	0.000509602	2	k__Bacteria	p__Microgenomates	unclassified	unclassified	unclassified	unclassified	unclassified
	OTUb_2110	0.34027	0.6231	4	0.0010192	3	k__Bacteria	p__Verrucomicrobia	c__OPB35_soil_group	unclassified	unclassified	unclassified	unclassified
	OTUb_2111	0.44689	0.5347	3	0.000764403	3	k__Bacteria	p__Parcubacteria	unclassified	unclassified	unclassified	unclassified	unclassified
	OTUb_2113	0.70132	0.4354	3	0.000764403	3	k__Bacteria	p__Verrucomicrobia	c__OPB35_soil_group	unclassified	unclassified	g__Pedosphaera	unclassified
	OTUb_2116	0.21656	0.6474	40	0.010192	31	k__Bacteria	p__Actinobacteria	c__Acidimicrobiia	o__Acidimicrobiales	unclassified	unclassified	unclassified
	OTUb_2117	0.18496	0.6755	3	0.000764403	3	k__Bacteria	p__Parcubacteria	unclassified	unclassified	unclassified	unclassified	unclassified
	OTUb_2119	3.3503	0.0628	5	0.00127401	5	k__Bacteria	p__Parcubacteria	unclassified	unclassified	unclassified	unclassified	unclassified
	OTUb_2121	0.10986	0.7392	7	0.00178361	5	k__Bacteria	p__Bacteroidetes	c__Cytophagia	o__Cytophagales	f__Cytophagaceae	unclassified	unclassified
	OTUb_2124	1.96282	0.2363	2	0.000509602	2	k__Bacteria	p__Bacteroidetes	c__Cytophagia	o__Cytophagales	f__Cytophagaceae	unclassified	unclassified
	OTUb_2125	1.93896	0.2326	2	0.000509602	2	k__Bacteria	p__Acidobacteria	c__Acidobacteria	o__Subgroup_25	unclassified	unclassified	unclassified
	OTUb_2128	16.393	0.0001	61	0.0155429	31	k__Bacteria	p__Bacteroidetes	c__Sphingobacteriia	o__Sphingobacteriales	f__env.OPS_17	unclassified	unclassified
	OTUb_2130	1	0.5074	2	0.000509602	1	k__Bacteria	p__Parcubacteria	unclassified	unclassified	unclassified	unclassified	unclassified
	OTUb_2132	0.5536	0.463	311	0.0792431	71	k__Bacteria	p__Acidobacteria	c__Holophagae	o__Subgroup_10	f__ABS-19	unclassified	unclassified
	OTUb_2134	1.81466	0.1839	27	0.00687963	16	k__Bacteria	p__Bacteroidetes	c__Sphingobacteriia	o__Sphingobacteriales	f__PHOS-HE51	unclassified	unclassified
	OTUb_2135	4.3889	0.038	24	0.00611523	19	k__Bacteria	p__Armatimonadetes	unclassified	unclassified	unclassified	unclassified	unclassified
	OTUb_2136	0.00132	0.9572	4	0.0010192	4	k__Bacteria	p__Candidate_division_OP3	unclassified	unclassified	unclassified	unclassified	unclassified
	OTUb_2138	0.22467	0.6403	440	0.112112	73	k__Bacteria	p__Verrucomicrobia	c__Spartobacteria	o__Chthoniobacterales	f__DA101_soil_group	unclassified	unclassified
	OTUb_2139	0.16451	0.7025	5	0.00127401	4	k__Bacteria	p__Proteobacteria	c__Deltaproteobacteria	unclassified	unclassified	unclassified	unclassified
	OTUb_2141	0.38536	0.5542	19	0.00484122	16	k__Bacteria	p__Planctomycetes	c__Phycisphaerae	o__WD2101_soil_group	unclassified	unclassified	unclassified
	OTUb_2142	6.509	0.01	14	0.00356722	10	k__Bacteria	p__Proteobacteria	c__Deltaproteobacteria	o__Bdellovibrionales	f__Bdellovibrionaceae	g__Bdellovibrio	unclassified
	OTUb_2143	0.703	0.429	4	0.0010192	4	k__Bacteria	p__Proteobacteria	c__Deltaproteobacteria	unclassified	unclassified	unclassified	unclassified
	OTUb_2144	1.88188	0.2167	2	0.000509602	2	k__Bacteria	p__Parcubacteria	unclassified	unclassified	unclassified	unclassified	unclassified
	OTUb_2148	1.90842	0.215	3	0.000764403	2	k__Bacteria	p__Bacteroidetes	c__Sphingobacteriia	o__Sphingobacteriales	f__Sphingobacteriaceae	g__Pedobacter	unclassified
	OTUb_2149	0.67405	0.4173	193	0.0491766	63	k__Bacteria	p__Actinobacteria	c__Acidimicrobiia	o__Acidimicrobiales	f__Acidimicrobiaceae	unclassified	unclassified
	OTUb_2151	2.9968	0.0577	2	0.000509602	2	k__Bacteria	unclassified	unclassified	unclassified	unclassified	unclassified	unclassified
	OTUb_2152	0.53804	0.706	2	0.000509602	2	k__Bacteria	p__Proteobacteria	c__Gammaproteobacteria	o__Legionellales	f__Coxiellaceae	g__Aquicella	unclassified
	OTUb_2154	0.3674	0.5541	45	0.011466	32	k__Bacteria	p__Planctomycetes	c__Planctomycetacia	o__Planctomycetales	f__Planctomycetaceae	g__Gemmata	unclassified
	OTUb_2155	1	0.505	2	0.000509602	1	k__Bacteria	p__Proteobacteria	unclassified	unclassified	unclassified	unclassified	unclassified
	OTUb_2156	0.81705	0.3563	3	0.000764403	3	k__Bacteria	p__Proteobacteria	c__Deltaproteobacteria	o__Bdellovibrionales	f__Bdellovibrionaceae	g__Bdellovibrio	unclassified
	OTUb_2157	3.7345	0.0595	137	0.0349077	23	k__Bacteria	p__Verrucomicrobia	c__Spartobacteria	o__Chthoniobacterales	f__DA101_soil_group	unclassified	unclassified
	OTUb_2158	1.89217	0.2224	2	0.000509602	2	k__Bacteria	p__Planctomycetes	c__Phycisphaerae	o__WD2101_soil_group	unclassified	unclassified	unclassified
	OTUb_2160	0.00848	0.9312	79	0.0201293	43	k__Bacteria	p__Proteobacteria	c__Deltaproteobacteria	o__Bdellovibrionales	f__Bdellovibrionaceae	g__OM27_clade	unclassified
	OTUb_2161	0.01063	0.8944	2	0.000509602	2	k__Bacteria	p__Firmicutes	c__Bacilli	o__Bacillales	f__Bacillaceae	g__Bacillus	unclassified
	OTUb_2163	0.16239	0.6932	17	0.00433162	16	k__Bacteria	p__Microgenomates	unclassified	unclassified	unclassified	unclassified	unclassified
	OTUb_2165	0.77079	0.3881	27	0.00687963	18	k__Bacteria	p__Verrucomicrobia	c__OPB35_soil_group	unclassified	unclassified	unclassified	unclassified
	OTUb_2167	0.02064	0.8986	2	0.000509602	2	k__Bacteria	unclassified	unclassified	unclassified	unclassified	unclassified	unclassified
	OTUb_2168	0.51655	0.5	4	0.0010192	4	k__Bacteria	p__Proteobacteria	c__Alphaproteobacteria	o__Rickettsiales	unclassified	unclassified	unclassified
	OTUb_2172	0.7197	0.4058	7	0.00178361	7	k__Bacteria	p__Bacteroidetes	c__Sphingobacteriia	o__Sphingobacteriales	f__Chitinophagaceae	unclassified	unclassified
	OTUb_2173	1	0.5049	2	0.000509602	1	k__Bacteria	p__Verrucomicrobia	c__Opitutae	unclassified	unclassified	unclassified	unclassified
	OTUb_2174	0.06289	0.8145	5	0.00127401	4	k__Bacteria	p__Planctomycetes	c__Phycisphaerae	o__CCM11a	unclassified	unclassified	unclassified
	OTUb_2176	2.8885	0.0674	2	0.000509602	2	k__Bacteria	unclassified	unclassified	unclassified	unclassified	unclassified	unclassified
	OTUb_2177	0.02243	0.8836	8	0.00203841	8	k__Bacteria	p__Saccharibacteria	unclassified	unclassified	unclassified	unclassified	unclassified
	OTUb_2178	0.10243	0.7785	4	0.0010192	4	k__Bacteria	p__Latescibacteria	unclassified	unclassified	unclassified	unclassified	unclassified
	OTUb_2180	6.5848	0.0091	6	0.00152881	6	k__Bacteria	p__TM6	unclassified	unclassified	unclassified	unclassified	unclassified
	OTUb_2181	5.2852	0.0261	48	0.0122305	30	k__Bacteria	p__Planctomycetes	c__Phycisphaerae	o__WD2101_soil_group	unclassified	unclassified	unclassified
	OTUb_2183	0.22985	0.6604	9	0.00229321	7	k__Bacteria	p__Acidobacteria	c__Acidobacteria	unclassified	unclassified	unclassified	unclassified
	OTUb_2185	1.97006	0.222	2	0.000509602	2	k__Bacteria	unclassified	unclassified	unclassified	unclassified	unclassified	unclassified
	OTUb_2188	0.382	0.5637	18	0.00458642	10	k__Bacteria	p__Proteobacteria	c__Betaproteobacteria	o__Neisseriales	f__Neisseriaceae	unclassified	unclassified
	OTUb_2189	3.6619	0.0567	24	0.00611523	23	k__Bacteria	p__Planctomycetes	c__Planctomycetacia	o__Planctomycetales	f__Planctomycetaceae	g__Planctomyces	unclassified
	OTUb_2190	0.84946	0.3838	4	0.0010192	4	k__Bacteria	p__Acidobacteria	c__Subgroup_22	unclassified	unclassified	unclassified	unclassified
	OTUb_2191	1.0447	0.3268	7	0.00178361	6	k__Bacteria	unclassified	unclassified	unclassified	unclassified	unclassified	unclassified
	OTUb_2192	0.00343	0.9415	6	0.00152881	5	k__Bacteria	p__Proteobacteria	c__Gammaproteobacteria	o__Thiotrichales	f__Thiotrichaceae	g__Beggiatoa	unclassified
	OTUb_2193	1.502	0.2359	5	0.00127401	5	k__Bacteria	p__Parcubacteria	unclassified	unclassified	unclassified	unclassified	unclassified
	OTUb_2194	2.90308	0.1245	3	0.000764403	3	k__Bacteria	p__Proteobacteria	c__Betaproteobacteria	o__Neisseriales	f__Neisseriaceae	unclassified	unclassified
	OTUb_2196	0.92188	0.3484	6	0.00152881	5	k__Bacteria	p__Acidobacteria	c__Acidobacteria	o__Subgroup_6	unclassified	unclassified	unclassified
	OTUb_2198	4.8568	0.0251	16	0.00407682	10	k__Bacteria	p__Proteobacteria	c__TA18	unclassified	unclassified	unclassified	unclassified
	OTUb_2199	0.12113	0.745	4	0.0010192	4	k__Bacteria	p__Planctomycetes	unclassified	unclassified	unclassified	unclassified	unclassified
	OTUb_2200	0.20995	0.6429	28	0.00713443	25	k__Bacteria	p__Candidate_division_OP3	unclassified	unclassified	unclassified	unclassified	unclassified
	OTUb_2201	3.9107	0.0545	69	0.0175813	33	k__Bacteria	p__TM6	unclassified	unclassified	unclassified	unclassified	unclassified
	OTUb_2202	6.2675	0.0155	49	0.0124853	32	k__Bacteria	p__Actinobacteria	c__Acidimicrobiia	o__Acidimicrobiales	f__OM1_clade	unclassified	unclassified
	OTUb_2203	1.7023	0.2025	16	0.00407682	15	k__Bacteria	p__Thermotogae	c__Thermotogae	o__Thermotogales	f__Thermotogaceae	g__GAL15	unclassified
	OTUb_2204	1.45954	0.241	20	0.00509602	16	k__Bacteria	p__Proteobacteria	c__Deltaproteobacteria	o__Myxococcales	unclassified	unclassified	unclassified
	OTUb_2205	0.06	0.8087	19	0.00484122	12	k__Bacteria	p__Candidate_division_OP3	unclassified	unclassified	unclassified	unclassified	unclassified
	OTUb_2206	1.0854	0.3103	67	0.0170717	40	k__Bacteria	p__Planctomycetes	c__Planctomycetacia	o__Planctomycetales	f__Planctomycetaceae	unclassified	unclassified
	OTUb_2207	0.05793	0.7532	2	0.000509602	2	k__Bacteria	p__Acidobacteria	c__Acidobacteria	o__Subgroup_5	unclassified	unclassified	unclassified
	OTUb_2209	0.50556	0.468	3	0.000764403	3	k__Bacteria	p__Firmicutes	c__Bacilli	o__Bacillales	f__Bacillaceae	unclassified	unclassified
	OTUb_2212	2.7889	0.0782	3	0.000764403	2	k__Bacteria	p__Armatimonadetes	unclassified	unclassified	unclassified	unclassified	unclassified
	OTUb_2214	0.99	0.367	6	0.00152881	5	k__Bacteria	p__Proteobacteria	c__Gammaproteobacteria	o__Cellvibrionales	f__Halieaceae	g__Haliea	unclassified
	OTUb_2215	0.01893	0.8883	9	0.00229321	8	k__Bacteria	p__Proteobacteria	c__Deltaproteobacteria	o__Myxococcales	unclassified	unclassified	unclassified
	OTUb_2220	0.76385	0.3997	15	0.00382202	12	k__Bacteria	unclassified	unclassified	unclassified	unclassified	unclassified	unclassified
	OTUb_2221	0.33361	0.5728	5	0.00127401	5	k__Bacteria	p__Actinobacteria	c__Actinobacteria	o__Propionibacteriales	f__Nocardioidaceae	g__Nocardioides	unclassified
	OTUb_2222	1.96486	0.2282	2	0.000509602	2	k__Bacteria	p__Proteobacteria	c__Betaproteobacteria	o__Rhodocyclales	f__Rhodocyclaceae	g__Azospira	unclassified
	OTUb_2223	0.46502	0.5193	11	0.00280281	9	k__Bacteria	p__Parcubacteria	unclassified	unclassified	unclassified	unclassified	unclassified
	OTUb_2226	0.27255	0.6197	18	0.00458642	12	k__Bacteria	p__Bacteroidetes	c__Sphingobacteriia	o__Sphingobacteriales	f__Chitinophagaceae	unclassified	unclassified
	OTUb_2227	1.16253	0.2845	115	0.0293021	49	k__Bacteria	p__Proteobacteria	c__Deltaproteobacteria	o__Oligoflexales	unclassified	unclassified	unclassified
	OTUb_2229	0.02648	0.8651	3	0.000764403	3	k__Bacteria	p__Firmicutes	c__Clostridia	o__Clostridiales	f__Caldicoprobacteraceae	g__Caldicoprobacter	unclassified
	OTUb_2230	3.204	0.0277	11	0.00280281	8	k__Bacteria	p__Proteobacteria	c__Deltaproteobacteria	o__Oligoflexales	unclassified	unclassified	unclassified
	OTUb_2233	2.57833	0.1125	33	0.00840844	24	k__Bacteria	p__Proteobacteria	c__Deltaproteobacteria	o__Myxococcales	f__P3OB-42	unclassified	unclassified
	OTUb_2234	2.99955	0.1092	3	0.000764403	3	k__Bacteria	p__Actinobacteria	c__Actinobacteria	o__Corynebacteriales	f__Mycobacteriaceae	g__Mycobacterium	unclassified
	OTUb_2235	1.87826	0.2418	2	0.000509602	2	k__Bacteria	p__Proteobacteria	unclassified	unclassified	unclassified	unclassified	unclassified
	OTUb_2237	0.01789	0.8926	18	0.00458642	16	k__Bacteria	p__Chloroflexi	c__Anaerolineae	o__Anaerolineales	f__Anaerolineaceae	unclassified	unclassified
	OTUb_2238	0.01276	0.8013	2	0.000509602	2	k__Bacteria	p__Nitrospirae	c__Nitrospira	o__Nitrospirales	f__0319-6A21	unclassified	unclassified
	OTUb_2239	1.99442	0.2356	2	0.000509602	2	k__Bacteria	p__Acidobacteria	c__Acidobacteria	unclassified	unclassified	unclassified	unclassified
	OTUb_2240	0.00168	0.9446	2	0.000509602	2	k__Bacteria	p__Hydrogenedentes	unclassified	unclassified	unclassified	unclassified	unclassified
	OTUb_2241	1.97687	0.2424	2	0.000509602	2	k__Bacteria	p__Nitrospirae	c__Nitrospira	o__Nitrospirales	f__0319-6A21	unclassified	unclassified
	OTUb_2242	2.9452	0.0598	2	0.000509602	2	k__Bacteria	p__Chloroflexi	c__Anaerolineae	o__Anaerolineales	f__Anaerolineaceae	unclassified	unclassified
	OTUb_2247	1.96549	0.2369	5	0.00127401	2	k__Bacteria	p__Bacteroidetes	c__Sphingobacteriia	o__Sphingobacteriales	f__Sphingobacteriaceae	unclassified	unclassified
	OTUb_2248	0.21607	0.6919	3	0.000764403	3	k__Bacteria	p__Saccharibacteria	unclassified	unclassified	unclassified	unclassified	unclassified
	OTUb_2249	1	0.5098	3	0.000764403	1	k__Bacteria	p__Firmicutes	c__Clostridia	o__Clostridiales	f__Family_XI	g__Finegoldia	unclassified
	OTUb_2250	0.16133	0.8093	3	0.000764403	3	k__Bacteria	p__Planctomycetes	c__Phycisphaerae	o__WD2101_soil_group	unclassified	unclassified	unclassified
	OTUb_2251	7.6823	0.0023	20	0.00509602	10	k__Bacteria	p__Verrucomicrobia	unclassified	unclassified	unclassified	unclassified	unclassified
	OTUb_2252	0.5799	0.4257	4	0.0010192	3	k__Bacteria	p__Proteobacteria	c__Deltaproteobacteria	unclassified	unclassified	unclassified	unclassified
	OTUb_2253	0.0072	0.9376	40	0.010192	32	k__Bacteria	p__Proteobacteria	c__Gammaproteobacteria	o__Legionellales	f__Coxiellaceae	unclassified	unclassified
	OTUb_2254	0.40418	0.5928	56	0.0142689	30	k__Bacteria	p__Armatimonadetes	c__Chthonomonadetes	o__Chthonomonadales	f__Chthonomonadaceae	g__Chthonomonas	unclassified
	OTUb_2255	2.4906	0.1161	122	0.0310857	51	k__Bacteria	p__Actinobacteria	c__Acidimicrobiia	o__Acidimicrobiales	unclassified	unclassified	unclassified
	OTUb_2256	0.44508	0.5077	580	0.147785	80	k__Bacteria	p__Planctomycetes	c__Planctomycetacia	o__Planctomycetales	f__Planctomycetaceae	g__Pirellula	unclassified
	OTUb_2257	0.061	0.8165	8	0.00203841	7	k__Bacteria	p__Latescibacteria	unclassified	unclassified	unclassified	unclassified	unclassified
	OTUb_2258	0.07833	0.8703	3	0.000764403	3	k__Bacteria	p__Parcubacteria	unclassified	unclassified	unclassified	unclassified	unclassified
	OTUb_2259	10.1073	0.0019	273	0.0695607	73	k__Bacteria	p__Proteobacteria	c__Deltaproteobacteria	o__Myxococcales	f__BIrii41	unclassified	unclassified
	OTUb_2261	0.34859	0.5644	24	0.00611523	20	k__Bacteria	p__Planctomycetes	c__Planctomycetacia	o__Planctomycetales	f__Planctomycetaceae	unclassified	unclassified
	OTUb_2262	1.97539	0.2191	2	0.000509602	2	k__Bacteria	p__Bacteroidetes	c__Flavobacteriia	o__Flavobacteriales	f__Flavobacteriaceae	g__Flavobacterium	unclassified
	OTUb_2263	1.86878	0.1741	85	0.0216581	47	k__Bacteria	p__Planctomycetes	c__Planctomycetacia	o__Planctomycetales	f__Planctomycetaceae	unclassified	unclassified
	OTUb_2265	0.44208	0.5143	16	0.00407682	14	k__Bacteria	p__Chloroflexi	c__Anaerolineae	o__Anaerolineales	f__Anaerolineaceae	unclassified	unclassified
	OTU-Fungi	F-ratio	p	abd	rel.abd	occ	kingdom	phylum	class	order	family	genus	species
	OTUf_0001	3.3259	0.0693	222	0.0486604	61	k__Fungi	unclassified	unclassified	unclassified	unclassified	unclassified	unclassified
	OTUf_0002	25.6734	0.0001	11536	2.52859	80	k__Fungi	p__Ascomycota	c__Leotiomycetes	o__Helotiales	f__Helotiales_incertae_sedis	g__Tetracladium	s__Teberdinia_hygrophila
	OTUf_0003	2.41336	0.1233	101	0.0221383	48	k__Fungi	unclassified	unclassified	unclassified	unclassified	unclassified	unclassified
	OTUf_0004	12.1545	0.0009	1131	0.247905	79	k__Fungi	unclassified	unclassified	unclassified	unclassified	unclassified	unclassified
	OTUf_0005	1.5546	0.2263	2234	0.489673	62	k__Fungi	unclassified	unclassified	unclassified	unclassified	unclassified	unclassified
	OTUf_0006	52.556	0.0001	967	0.211958	58	k__Fungi	p__Chytridiomycota	c__Chytridiomycetes	o__Rhizophydiales	f__Rhizophydiaceae	g__Rhizophydium	unclassified
	OTUf_0007	28.9565	0.0001	15609	3.42135	80	k__Fungi	p__Ascomycota	c__Sordariomycetes	o__Sordariales	f__Lasiosphaeriaceae	g__Schizothecium	unclassified
	OTUf_0008	2.93727	0.0937	466	0.102143	77	k__Fungi	unclassified	unclassified	unclassified	unclassified	unclassified	unclassified
	OTUf_0009	2.69788	0.0864	15	0.00328787	9	k__Fungi	p__Basidiomycota	unclassified	unclassified	unclassified	unclassified	unclassified
	OTUf_0010	0.19304	0.6797	10	0.00219191	6	k__Fungi	unclassified	unclassified	unclassified	unclassified	unclassified	unclassified
	OTUf_0011	6.7455	0.0094	133	0.0291524	21	k__Fungi	unclassified	unclassified	unclassified	unclassified	unclassified	unclassified
	OTUf_0012	4.6506	0.0275	44	0.00964441	19	k__Fungi	unclassified	unclassified	unclassified	unclassified	unclassified	unclassified
	OTUf_0013	20.7908	0.0001	18426	4.03881	80	k__Fungi	p__Basidiomycota	c__Tremellomycetes	o__Cystofilobasidiales	f__Cystofilobasidiaceae	g__Guehomyces	s__Guehomyces_pullulans
	OTUf_0014	0.63965	0.5035	59	0.0129323	10	k__Fungi	p__Ascomycota	unclassified	unclassified	unclassified	unclassified	unclassified
	OTUf_0015	8.9904	0.0005	30	0.00657573	18	k__Fungi	unclassified	unclassified	unclassified	unclassified	unclassified	unclassified
	OTUf_0016	0.48748	0.4938	75499	16.5487	43	k__Fungi	p__Ascomycota	unclassified	unclassified	unclassified	unclassified	unclassified
	OTUf_0017	0.00758	0.9993	2	0.000438382	2	k__Fungi	unclassified	unclassified	unclassified	unclassified	unclassified	unclassified
	OTUf_0018	0.14206	0.7178	125	0.0273989	50	k__Fungi	unclassified	unclassified	unclassified	unclassified	unclassified	unclassified
	OTUf_0019	0.78784	0.4587	113	0.0247686	5	k__Fungi	unclassified	unclassified	unclassified	unclassified	unclassified	unclassified
	OTUf_0020	0.92802	0.3597	26	0.00569897	14	k__Fungi	unclassified	unclassified	unclassified	unclassified	unclassified	unclassified
	OTUf_0021	1.21706	0.2802	82	0.0179737	35	k__Fungi	unclassified	unclassified	unclassified	unclassified	unclassified	unclassified
	OTUf_0022	8.9749	0.0028	3415	0.748537	80	k__Fungi	p__Ascomycota	unclassified	unclassified	unclassified	unclassified	unclassified
	OTUf_0024	0.15381	0.8107	11	0.0024111	9	k__Fungi	unclassified	unclassified	unclassified	unclassified	unclassified	unclassified
	OTUf_0025	25.6611	0.0001	1203	0.263687	68	k__Fungi	p__Glomeromycota	c__Glomeromycetes	o__Glomerales	f__Glomeraceae	g__Funneliformis	s__Funneliformis_caledonium
	OTUf_0026	6.4675	0.0008	15	0.00328787	7	k__Fungi	p__Ascomycota	unclassified	unclassified	unclassified	unclassified	unclassified
	OTUf_0027	0.07806	0.8319	5	0.00109596	5	k__Fungi	unclassified	unclassified	unclassified	unclassified	unclassified	unclassified
	OTUf_0028	1.50613	0.2016	12	0.00263029	5	k__Fungi	unclassified	unclassified	unclassified	unclassified	unclassified	unclassified
	OTUf_0029	1.58933	0.2245	48	0.0105212	25	k__Fungi	unclassified	unclassified	unclassified	unclassified	unclassified	unclassified
	OTUf_0030	5.8379	0.0104	6	0.00131515	5	k__Fungi	unclassified	unclassified	unclassified	unclassified	unclassified	unclassified
	OTUf_0031	0.0206	0.889	16	0.00350706	14	k__Fungi	unclassified	unclassified	unclassified	unclassified	unclassified	unclassified
	OTUf_0032	2.3029	0.1391	14	0.00306867	10	k__Fungi	unclassified	unclassified	unclassified	unclassified	unclassified	unclassified
	OTUf_0033	0.5143	0.5185	117	0.0256454	31	k__Fungi	p__Ascomycota	c__Saccharomycetes	o__Saccharomycetales	f__Dipodascaceae	g__Galactomyces	s__Geotrichum_europaeum
	OTUf_0034	0.03729	0.8418	25	0.00547978	22	k__Fungi	unclassified	unclassified	unclassified	unclassified	unclassified	unclassified
	OTUf_0035	7.7292	0.0005	4014	0.879833	67	k__Fungi	p__Basidiomycota	c__Atractiellomycetes	o__Atractiellales	f__Hoehnelomycetaceae	g__Atractiella	unclassified
	OTUf_0036	10.9035	0.0017	31544	6.91416	80	k__Fungi	p__Ascomycota	c__Sordariomycetes	o__Sordariales	f__Lasiosphaeriaceae	g__Cercophora	s__Podospora_australis
	OTUf_0037	2.41549	0.1283	36	0.00789088	22	k__Fungi	unclassified	unclassified	unclassified	unclassified	unclassified	unclassified
	OTUf_0038	14.1667	0.0001	626	0.137214	37	k__Fungi	unclassified	unclassified	unclassified	unclassified	unclassified	unclassified
	OTUf_0039	7.3989	0.0078	517	0.113322	55	k__Fungi	unclassified	unclassified	unclassified	unclassified	unclassified	unclassified
	OTUf_0040	0.01927	0.8932	37	0.00811007	24	k__Fungi	unclassified	unclassified	unclassified	unclassified	unclassified	unclassified
	OTUf_0041	1.69998	0.2089	107	0.0234534	43	k__Fungi	unclassified	unclassified	unclassified	unclassified	unclassified	unclassified
	OTUf_0042	3.3129	0.0476	172	0.0377009	23	k__Fungi	unclassified	unclassified	unclassified	unclassified	unclassified	unclassified
	OTUf_0043	1.7914	0.0919	82	0.0179737	5	k__Fungi	unclassified	unclassified	unclassified	unclassified	unclassified	unclassified
	OTUf_0044	0.00803	0.9287	24	0.00526059	15	k__Fungi	p__Chytridiomycota	c__Chytridiomycetes	unclassified	unclassified	unclassified	unclassified
	OTUf_0046	0.27957	0.5919	5918	1.29717	80	k__Fungi	p__Fungi_incertae_sedis	c__Zygomycota_incertae_sedis	o__Mortierellales	f__Mortierellaceae	g__Mortierella	unclassified
	OTUf_0047	0.91196	0.3467	280	0.0613735	56	k__Fungi	p__Ascomycota	c__Dothideomycetes	unclassified	unclassified	unclassified	unclassified
	OTUf_0048	1.3597	0.2603	358	0.0784704	68	k__Fungi	p__Ascomycota	c__Dothideomycetes	o__Capnodiales	f__Capnodiales_incertae_sedis	g__Capnodiales_incertae_sedis	s__Porina_aenea
	OTUf_0049	5.5178	0.0112	11	0.0024111	8	k__Fungi	p__Basidiomycota	unclassified	unclassified	unclassified	unclassified	unclassified
	OTUf_0050	9.9961	0.0027	15052	3.29926	80	k__Fungi	p__Ascomycota	c__Pezizomycetes	o__Pezizales	f__Pyronemataceae	g__Melastiza	unclassified
	OTUf_0051	0.84321	0.4444	4	0.000876764	3	k__Fungi	unclassified	unclassified	unclassified	unclassified	unclassified	unclassified
	OTUf_0052	12.4484	0.0008	83	0.0181929	32	k__Fungi	unclassified	unclassified	unclassified	unclassified	unclassified	unclassified
	OTUf_0053	1.97338	0.2378	2	0.000438382	2	k__Fungi	unclassified	unclassified	unclassified	unclassified	unclassified	unclassified
	OTUf_0054	0.07981	0.769	40	0.00876764	22	k__Fungi	unclassified	unclassified	unclassified	unclassified	unclassified	unclassified
	OTUf_0055	1.0163	0.3259	236	0.0517291	55	k__Fungi	unclassified	unclassified	unclassified	unclassified	unclassified	unclassified
	OTUf_0056	0.00667	0.9427	94	0.020604	6	k__Fungi	unclassified	unclassified	unclassified	unclassified	unclassified	unclassified
	OTUf_0057	2.22361	0.1358	882	0.193327	50	k__Fungi	p__Ascomycota	c__Pezizomycetes	o__Pezizales	f__Pyronemataceae	g__Marcelleina	s__Marcelleina_persoonii
	OTUf_0058	4.8996	0.0196	103	0.0225767	37	k__Fungi	unclassified	unclassified	unclassified	unclassified	unclassified	unclassified
	OTUf_0059	1.29578	0.2602	424	0.092937	68	k__Fungi	p__Ascomycota	unclassified	unclassified	unclassified	unclassified	unclassified
	OTUf_0060	9e-05	0.9548	2	0.000438382	2	k__Fungi	unclassified	unclassified	unclassified	unclassified	unclassified	unclassified
	OTUf_0061	4.3929	0.017	29	0.00635654	16	k__Fungi	p__Basidiomycota	unclassified	unclassified	unclassified	unclassified	unclassified
	OTUf_0062	4.6115	0.0309	213	0.0466877	58	k__Fungi	p__Ascomycota	unclassified	unclassified	unclassified	unclassified	unclassified
	OTUf_0063	1.943	0.2328	2	0.000438382	2	k__Fungi	p__Fungi_incertae_sedis	c__Zygomycota_incertae_sedis	o__Mucorales_2	f__Thamnidiaceae	unclassified	unclassified
	OTUf_0064	0.93189	0.3499	31	0.00679492	19	k__Fungi	unclassified	unclassified	unclassified	unclassified	unclassified	unclassified
	OTUf_0065	1.48264	0.2056	21	0.00460301	5	k__Fungi	p__Fungi_incertae_sedis	c__Zygomycota_incertae_sedis	o__Kickxellales	f__Kickxellales_incertae_sedis	g__Spiromyces	s__Spiromyces_minutus
	OTUf_0066	7.5688	0.0081	214	0.0469069	30	k__Fungi	unclassified	unclassified	unclassified	unclassified	unclassified	unclassified
	OTUf_0067	9.5703	0.002	28	0.00613735	15	k__Fungi	unclassified	unclassified	unclassified	unclassified	unclassified	unclassified
	OTUf_0068	1	0.5058	2	0.000438382	1	k__Fungi	unclassified	unclassified	unclassified	unclassified	unclassified	unclassified
	OTUf_0069	0.71546	0.4328	5	0.00109596	5	k__Fungi	unclassified	unclassified	unclassified	unclassified	unclassified	unclassified
	OTUf_0070	1.2366	0.2846	1131	0.247905	80	k__Fungi	p__Basidiomycota	c__Microbotryomycetes	o__Microbotryomycetes_incertae_sedis	f__Microbotryomycetes_incertae_sedis	g__Kriegeria	unclassified
	OTUf_0071	0.71441	0.4262	5	0.00109596	5	k__Fungi	unclassified	unclassified	unclassified	unclassified	unclassified	unclassified
	OTUf_0072	4.7267	0.0316	6469	1.41795	80	k__Fungi	p__Ascomycota	c__Pezizomycetes	o__Pezizales	f__Ascobolaceae	g__Ascobolus	unclassified
	OTUf_0073	1.67469	0.2176	138	0.0302484	18	k__Fungi	p__Chytridiomycota	c__Chytridiomycetes	o__Spizellomycetales	f__Spizellomycetales_incertae_sedis	g__Rozella	unclassified
	OTUf_0074	9.4213	0.0011	363	0.0795664	57	k__Fungi	p__Glomeromycota	c__Archaeosporomycetes	o__Archaeosporales	f__Archaeosporaceae	g__Archaeospora	s__Archaeospora_trappei
	OTUf_0075	77.869	0.0001	8923	1.95584	72	k__Fungi	p__Basidiomycota	c__Agaricomycetes	o__Cantharellales	f__Ceratobasidiaceae	unclassified	unclassified
	OTUf_0076	1.54251	0.2217	354	0.0775936	53	k__Fungi	unclassified	unclassified	unclassified	unclassified	unclassified	unclassified
	OTUf_0077	0.42837	0.5371	18	0.00394544	13	k__Fungi	unclassified	unclassified	unclassified	unclassified	unclassified	unclassified
	OTUf_0078	1.76089	0.1929	136	0.02981	42	k__Fungi	unclassified	unclassified	unclassified	unclassified	unclassified	unclassified
	OTUf_0079	0.86652	0.3867	4	0.000876764	3	k__Fungi	unclassified	unclassified	unclassified	unclassified	unclassified	unclassified
	OTUf_0080	1.36044	0.2985	36	0.00789088	8	k__Fungi	unclassified	unclassified	unclassified	unclassified	unclassified	unclassified
	OTUf_0081	0.00158	0.9492	2	0.000438382	2	k__Fungi	unclassified	unclassified	unclassified	unclassified	unclassified	unclassified
	OTUf_0083	13.2159	0.0001	145	0.0317827	26	k__Fungi	unclassified	unclassified	unclassified	unclassified	unclassified	unclassified
	OTUf_0084	7.7585	0.0071	704	0.154311	70	k__Fungi	unclassified	unclassified	unclassified	unclassified	unclassified	unclassified
	OTUf_0085	2.35274	0.1164	4954	1.08587	80	k__Fungi	p__Basidiomycota	c__Agaricomycetes	o__Agaricales	f__Bolbitiaceae	g__Gastrocybe	unclassified
	OTUf_0086	0.15122	0.7119	23	0.00504139	12	k__Fungi	unclassified	unclassified	unclassified	unclassified	unclassified	unclassified
	OTUf_0087	11.8949	0.0005	271	0.0594008	67	k__Fungi	unclassified	unclassified	unclassified	unclassified	unclassified	unclassified
	OTUf_0088	0.06921	0.7946	63	0.013809	27	k__Fungi	p__Basidiomycota	c__Pucciniomycetes	o__Platygloeales	f__Eocronartiaceae	g__Eocronartium	unclassified
	OTUf_0089	0.6646	0.428	7	0.00153434	7	k__Fungi	p__Chytridiomycota	c__Chytridiomycetes	o__Chytridiales	f__Chytridiaceae	unclassified	unclassified
	OTUf_0090	1.27553	0.2949	183	0.040112	41	k__Fungi	p__Basidiomycota	unclassified	unclassified	unclassified	unclassified	unclassified
	OTUf_0091	0.0182	0.8915	580	0.127131	71	k__Fungi	unclassified	unclassified	unclassified	unclassified	unclassified	unclassified
	OTUf_0092	5.4544	0.0193	5	0.00109596	5	k__Fungi	unclassified	unclassified	unclassified	unclassified	unclassified	unclassified
	OTUf_0093	2.48295	0.1262	5	0.00109596	3	k__Fungi	unclassified	unclassified	unclassified	unclassified	unclassified	unclassified
	OTUf_0094	11.2027	0.0009	74	0.0162201	27	k__Fungi	unclassified	unclassified	unclassified	unclassified	unclassified	unclassified
	OTUf_0095	0.16884	0.6877	8	0.00175353	7	k__Fungi	unclassified	unclassified	unclassified	unclassified	unclassified	unclassified
	OTUf_0096	16.2051	0.0001	351	0.0769361	60	k__Fungi	unclassified	unclassified	unclassified	unclassified	unclassified	unclassified
	OTUf_0097	20.3571	0.0001	252	0.0552361	31	k__Fungi	p__Chytridiomycota	c__Chytridiomycetes	unclassified	unclassified	unclassified	unclassified
	OTUf_0099	1.64464	0.2029	141	0.0309059	51	k__Fungi	p__Basidiomycota	unclassified	unclassified	unclassified	unclassified	unclassified
	OTUf_0100	0.74379	0.3928	226	0.0495372	54	k__Fungi	unclassified	unclassified	unclassified	unclassified	unclassified	unclassified
	OTUf_0101	2.3773	0.1205	4	0.000876764	3	k__Fungi	unclassified	unclassified	unclassified	unclassified	unclassified	unclassified
	OTUf_0102	3.8045	0.055	13	0.00284948	9	k__Fungi	unclassified	unclassified	unclassified	unclassified	unclassified	unclassified
	OTUf_0103	0.15313	0.7006	48	0.0105212	23	k__Fungi	unclassified	unclassified	unclassified	unclassified	unclassified	unclassified
	OTUf_0104	0.03326	0.856	9	0.00197272	8	k__Fungi	unclassified	unclassified	unclassified	unclassified	unclassified	unclassified
	OTUf_0105	1.99972	0.2487	2	0.000438382	2	k__Fungi	unclassified	unclassified	unclassified	unclassified	unclassified	unclassified
	OTUf_0106	5.7543	0.014	20	0.00438382	12	k__Fungi	unclassified	unclassified	unclassified	unclassified	unclassified	unclassified
	OTUf_0107	0.6016	0.529	757	0.165928	65	k__Fungi	unclassified	unclassified	unclassified	unclassified	unclassified	unclassified
	OTUf_0108	1.58048	0.2357	7	0.00153434	6	k__Fungi	unclassified	unclassified	unclassified	unclassified	unclassified	unclassified
	OTUf_0109	1	0.5084	3	0.000657573	1	k__Fungi	unclassified	unclassified	unclassified	unclassified	unclassified	unclassified
	OTUf_0111	1	0.5067	8	0.00175353	1	k__Fungi	unclassified	unclassified	unclassified	unclassified	unclassified	unclassified
	OTUf_0112	4.1631	0.0429	150	0.0328787	53	k__Fungi	p__Chytridiomycota	c__Chytridiomycetes	o__Spizellomycetales	f__Spizellomycetaceae	g__Spizellomyces	unclassified
	OTUf_0113	2.87523	0.1134	9	0.00197272	3	k__Fungi	unclassified	unclassified	unclassified	unclassified	unclassified	unclassified
	OTUf_0114	2.96014	0.091	7	0.00153434	5	k__Fungi	unclassified	unclassified	unclassified	unclassified	unclassified	unclassified
	OTUf_0115	8.6107	0.0019	93	0.0203848	24	k__Fungi	unclassified	unclassified	unclassified	unclassified	unclassified	unclassified
	OTUf_0116	0.0612	0.8139	482	0.10565	75	k__Fungi	p__Chytridiomycota	c__Chytridiomycetes	unclassified	unclassified	unclassified	unclassified
	OTUf_0117	0.02208	0.8892	10	0.00219191	9	k__Fungi	unclassified	unclassified	unclassified	unclassified	unclassified	unclassified
	OTUf_0118	38.493	0.0001	916	0.200779	67	k__Fungi	unclassified	unclassified	unclassified	unclassified	unclassified	unclassified
	OTUf_0119	2	0.2453	2	0.000438382	2	k__Fungi	unclassified	unclassified	unclassified	unclassified	unclassified	unclassified
	OTUf_0120	4.4398	0.0376	11	0.0024111	9	k__Fungi	unclassified	unclassified	unclassified	unclassified	unclassified	unclassified
	OTUf_0121	0.01409	0.8921	8	0.00175353	3	k__Fungi	unclassified	unclassified	unclassified	unclassified	unclassified	unclassified
	OTUf_0123	0.55717	0.5433	5	0.00109596	3	k__Fungi	unclassified	unclassified	unclassified	unclassified	unclassified	unclassified
	OTUf_0124	0.0025	0.9633	108	0.0236726	44	k__Fungi	unclassified	unclassified	unclassified	unclassified	unclassified	unclassified
	OTUf_0125	8.4317	0.0017	402	0.0881148	51	k__Fungi	p__Glomeromycota	c__Glomeromycetes	o__Diversisporales	f__Diversisporaceae	g__Diversispora	unclassified
	OTUf_0126	0.29695	0.6053	6	0.00131515	4	k__Fungi	unclassified	unclassified	unclassified	unclassified	unclassified	unclassified
	OTUf_0127	6.4945	0.0114	26	0.00569897	17	k__Fungi	p__Ascomycota	unclassified	unclassified	unclassified	unclassified	unclassified
	OTUf_0128	1	0.5004	2	0.000438382	1	k__Fungi	p__Ascomycota	c__Dothideomycetes	o__Capnodiales	f__Capnodiales_incertae_sedis	g__Capnodiales_incertae_sedis	s__Porina_aenea
	OTUf_0130	4.3692	0.0341	48	0.0105212	21	k__Fungi	unclassified	unclassified	unclassified	unclassified	unclassified	unclassified
	OTUf_0131	2.7269	0.1034	37	0.00811007	11	k__Fungi	unclassified	unclassified	unclassified	unclassified	unclassified	unclassified
	OTUf_0132	0.65653	0.4192	11	0.0024111	10	k__Fungi	unclassified	unclassified	unclassified	unclassified	unclassified	unclassified
	OTUf_0133	1.7049	0.2118	5	0.00109596	4	k__Fungi	unclassified	unclassified	unclassified	unclassified	unclassified	unclassified
	OTUf_0134	1	0.5157	2	0.000438382	1	k__Fungi	unclassified	unclassified	unclassified	unclassified	unclassified	unclassified
	OTUf_0135	4.3545	0.0365	130	0.0284948	45	k__Fungi	unclassified	unclassified	unclassified	unclassified	unclassified	unclassified
	OTUf_0136	2.1569	0.1458	19	0.00416463	13	k__Fungi	unclassified	unclassified	unclassified	unclassified	unclassified	unclassified
	OTUf_0137	0.0594	0.8298	208	0.0455917	59	k__Fungi	p__Ascomycota	unclassified	unclassified	unclassified	unclassified	unclassified
	OTUf_0138	3.14907	0.0788	251	0.055017	54	k__Fungi	unclassified	unclassified	unclassified	unclassified	unclassified	unclassified
	OTUf_0139	10.0601	0.002	62	0.0135898	31	k__Fungi	unclassified	unclassified	unclassified	unclassified	unclassified	unclassified
	OTUf_0140	0.88597	0.3543	25	0.00547978	15	k__Fungi	unclassified	unclassified	unclassified	unclassified	unclassified	unclassified
	OTUf_0141	1.1878	0.2826	52	0.0113979	27	k__Fungi	unclassified	unclassified	unclassified	unclassified	unclassified	unclassified
	OTUf_0142	26.0951	0.0001	79	0.0173161	37	k__Fungi	unclassified	unclassified	unclassified	unclassified	unclassified	unclassified
	OTUf_0143	3.4967	0.0426	4	0.000876764	3	k__Fungi	unclassified	unclassified	unclassified	unclassified	unclassified	unclassified
	OTUf_0144	5.4597	0.0203	65	0.0142474	29	k__Fungi	unclassified	unclassified	unclassified	unclassified	unclassified	unclassified
	OTUf_0145	0.8105	0.3932	21	0.00460301	13	k__Fungi	p__Ascomycota	unclassified	unclassified	unclassified	unclassified	unclassified
	OTUf_0147	1.74528	0.2111	3	0.000657573	2	k__Fungi	unclassified	unclassified	unclassified	unclassified	unclassified	unclassified
	OTUf_0148	0.3048	0.5937	89	0.019508	45	k__Fungi	unclassified	unclassified	unclassified	unclassified	unclassified	unclassified
	OTUf_0149	1.43454	0.242	12	0.00263029	2	k__Fungi	p__Neocallimastigomycota	c__Neocallimastigomycetes	o__Neocallimastigales	f__Neocallimastigaceae	unclassified	unclassified
	OTUf_0150	2.6341	0.1131	41	0.00898683	20	k__Fungi	unclassified	unclassified	unclassified	unclassified	unclassified	unclassified
	OTUf_0151	1	0.5128	3	0.000657573	1	k__Fungi	unclassified	unclassified	unclassified	unclassified	unclassified	unclassified
	OTUf_0152	2.89934	0.1277	3	0.000657573	3	k__Fungi	p__Basidiomycota	unclassified	unclassified	unclassified	unclassified	unclassified
	OTUf_0153	1.99451	0.1684	11	0.0024111	7	k__Fungi	unclassified	unclassified	unclassified	unclassified	unclassified	unclassified
	OTUf_0155	0.6511	0.4321	3	0.000657573	3	k__Fungi	unclassified	unclassified	unclassified	unclassified	unclassified	unclassified
	OTUf_0156	1	0.5065	5	0.00109596	1	k__Fungi	p__Ascomycota	c__Sordariomycetes	o__Microascales	f__Microascales_incertae_sedis	g__Sphaeronaemella	s__Sphaeronaemella_fimicola
	OTUf_0157	0.8977	0.3465	6	0.00131515	6	k__Fungi	unclassified	unclassified	unclassified	unclassified	unclassified	unclassified
	OTUf_0158	0.0588	0.8262	28	0.00613735	18	k__Fungi	unclassified	unclassified	unclassified	unclassified	unclassified	unclassified
	OTUf_0159	0.89329	0.3652	13	0.00284948	11	k__Fungi	unclassified	unclassified	unclassified	unclassified	unclassified	unclassified
	OTUf_0160	4.0597	0.0453	9	0.00197272	9	k__Fungi	unclassified	unclassified	unclassified	unclassified	unclassified	unclassified
	OTUf_0161	3.056	0.0834	176	0.0385776	44	k__Fungi	p__Glomeromycota	c__Archaeosporomycetes	o__Archaeosporales	f__Ambisporaceae	g__Ambispora	s__Ambispora_gerdemannii
	OTUf_0162	5.3421	0.0153	6	0.00131515	5	k__Fungi	unclassified	unclassified	unclassified	unclassified	unclassified	unclassified
	OTUf_0165	6.7927	0.0022	57	0.0124939	16	k__Fungi	p__Fungi_incertae_sedis	c__Zygomycota_incertae_sedis	o__Mortierellales	f__Mortierellaceae	g__Dissophora	unclassified
	OTUf_0166	3.5604	0.059	99	0.0216999	31	k__Fungi	unclassified	unclassified	unclassified	unclassified	unclassified	unclassified
	OTUf_0167	1.62894	0.2101	532	0.11661	56	k__Fungi	unclassified	unclassified	unclassified	unclassified	unclassified	unclassified
	OTUf_0168	6.6542	0.0024	75	0.0164393	20	k__Fungi	p__Ascomycota	c__Sordariomycetes	o__Coronophorales	unclassified	unclassified	unclassified
	OTUf_0169	0.0269	0.8739	6	0.00131515	5	k__Fungi	unclassified	unclassified	unclassified	unclassified	unclassified	unclassified
	OTUf_0170	0.06569	0.7437	2	0.000438382	2	k__Fungi	unclassified	unclassified	unclassified	unclassified	unclassified	unclassified
	OTUf_0173	0.06506	0.8245	11	0.0024111	6	k__Fungi	unclassified	unclassified	unclassified	unclassified	unclassified	unclassified
	OTUf_0174	0.25353	0.6236	8	0.00175353	7	k__Fungi	p__Chytridiomycota	c__Chytridiomycetes	unclassified	unclassified	unclassified	unclassified
	OTUf_0175	0.00085	0.9998	2	0.000438382	2	k__Fungi	unclassified	unclassified	unclassified	unclassified	unclassified	unclassified
	OTUf_0176	6.5105	0.0125	157	0.034413	46	k__Fungi	unclassified	unclassified	unclassified	unclassified	unclassified	unclassified
	OTUf_0177	1.05867	0.3258	32	0.00701411	20	k__Fungi	unclassified	unclassified	unclassified	unclassified	unclassified	unclassified
	OTUf_0178	3.5134	0.0469	9	0.00197272	7	k__Fungi	p__Basidiomycota	unclassified	unclassified	unclassified	unclassified	unclassified
	OTUf_0179	1.69335	0.1829	18	0.00394544	8	k__Fungi	p__Basidiomycota	unclassified	unclassified	unclassified	unclassified	unclassified
	OTUf_0180	1.91788	0.2316	2	0.000438382	2	k__Fungi	unclassified	unclassified	unclassified	unclassified	unclassified	unclassified
	OTUf_0181	3.4683	0.0659	14	0.00306867	11	k__Fungi	unclassified	unclassified	unclassified	unclassified	unclassified	unclassified
	OTUf_0183	0.01034	0.9321	4	0.000876764	3	k__Fungi	unclassified	unclassified	unclassified	unclassified	unclassified	unclassified
	OTUf_0184	1.2094	0.2639	230	0.0504139	48	k__Fungi	unclassified	unclassified	unclassified	unclassified	unclassified	unclassified
	OTUf_0185	1.96002	0.2367	3	0.000657573	2	k__Fungi	p__Ascomycota	unclassified	unclassified	unclassified	unclassified	unclassified
	OTUf_0187	10.3752	0.0013	69	0.0151242	30	k__Fungi	p__Basidiomycota	unclassified	unclassified	unclassified	unclassified	unclassified
	OTUf_0188	1.93399	0.2299	2	0.000438382	2	k__Fungi	unclassified	unclassified	unclassified	unclassified	unclassified	unclassified
	OTUf_0189	0.06523	0.8055	108	0.0236726	51	k__Fungi	unclassified	unclassified	unclassified	unclassified	unclassified	unclassified
	OTUf_0190	0.01972	0.8936	272	0.05962	56	k__Fungi	p__Glomeromycota	c__Glomeromycetes	o__Diversisporales	f__Scutellosporaceae	g__Scutellospora	s__Scutellospora_calospora
	OTUf_0192	1	0.4986	2	0.000438382	1	k__Fungi	unclassified	unclassified	unclassified	unclassified	unclassified	unclassified
	OTUf_0193	0.94247	0.3868	13	0.00284948	8	k__Fungi	unclassified	unclassified	unclassified	unclassified	unclassified	unclassified
	OTUf_0194	2.29504	0.1173	5	0.00109596	3	k__Fungi	p__Ascomycota	unclassified	unclassified	unclassified	unclassified	unclassified
	OTUf_0195	1.20643	0.288	9	0.00197272	8	k__Fungi	unclassified	unclassified	unclassified	unclassified	unclassified	unclassified
	OTUf_0197	3.3023	0.063	5	0.00109596	3	k__Fungi	unclassified	unclassified	unclassified	unclassified	unclassified	unclassified
	OTUf_0198	0.39909	0.5159	28	0.00613735	18	k__Fungi	unclassified	unclassified	unclassified	unclassified	unclassified	unclassified
	OTUf_0199	1	0.5158	3	0.000657573	1	k__Fungi	p__Basidiomycota	unclassified	unclassified	unclassified	unclassified	unclassified
	OTUf_0200	0.02426	0.8844	5	0.00109596	4	k__Fungi	unclassified	unclassified	unclassified	unclassified	unclassified	unclassified
	OTUf_0202	1.31398	0.289	20	0.00438382	10	k__Fungi	unclassified	unclassified	unclassified	unclassified	unclassified	unclassified
	OTUf_0204	2.08564	0.1641	19	0.00416463	11	k__Fungi	unclassified	unclassified	unclassified	unclassified	unclassified	unclassified
	OTUf_0205	1.49252	0.2352	20	0.00438382	11	k__Fungi	p__Fungi_incertae_sedis	c__Zygomycota_incertae_sedis	o__Entomophthorales_2	f__Ancylistaceae	g__Conidiobolus	s__Conidiobolus_coronatus
	OTUf_0206	1	0.5029	2	0.000438382	1	k__Fungi	unclassified	unclassified	unclassified	unclassified	unclassified	unclassified
	OTUf_0207	0.11069	0.7434	84	0.018412	33	k__Fungi	unclassified	unclassified	unclassified	unclassified	unclassified	unclassified
	OTUf_0208	0.16565	0.6297	125	0.0273989	5	k__Fungi	unclassified	unclassified	unclassified	unclassified	unclassified	unclassified
	OTUf_0209	1.72852	0.2048	10	0.00219191	8	k__Fungi	unclassified	unclassified	unclassified	unclassified	unclassified	unclassified
	OTUf_0210	0.011	0.9247	7	0.00153434	5	k__Fungi	unclassified	unclassified	unclassified	unclassified	unclassified	unclassified
	OTUf_0211	1.99744	0.2431	2	0.000438382	2	k__Fungi	unclassified	unclassified	unclassified	unclassified	unclassified	unclassified
	OTUf_0212	1	0.5033	4	0.000876764	1	k__Fungi	unclassified	unclassified	unclassified	unclassified	unclassified	unclassified
	OTUf_0213	0.08176	0.7866	7	0.00153434	7	k__Fungi	unclassified	unclassified	unclassified	unclassified	unclassified	unclassified
	OTUf_0214	0.28357	0.6847	5	0.00109596	4	k__Fungi	unclassified	unclassified	unclassified	unclassified	unclassified	unclassified
	OTUf_0216	0.22034	0.6463	4	0.000876764	3	k__Fungi	p__Basidiomycota	unclassified	unclassified	unclassified	unclassified	unclassified
	OTUf_0217	2.32113	0.1427	10	0.00219191	8	k__Fungi	unclassified	unclassified	unclassified	unclassified	unclassified	unclassified
	OTUf_0218	0.00268	0.8767	2	0.000438382	2	k__Fungi	unclassified	unclassified	unclassified	unclassified	unclassified	unclassified
	OTUf_0219	1.98033	0.2248	2	0.000438382	2	k__Fungi	unclassified	unclassified	unclassified	unclassified	unclassified	unclassified
	OTUf_0221	4.4306	0.0365	34	0.0074525	20	k__Fungi	unclassified	unclassified	unclassified	unclassified	unclassified	unclassified
	OTUf_0222	7.1679	0.0068	459	0.100609	69	k__Fungi	unclassified	unclassified	unclassified	unclassified	unclassified	unclassified
	OTUf_0223	0.5041	0.56	8	0.00175353	5	k__Fungi	unclassified	unclassified	unclassified	unclassified	unclassified	unclassified
	OTUf_0224	2.20971	0.1492	10	0.00219191	7	k__Fungi	unclassified	unclassified	unclassified	unclassified	unclassified	unclassified
	OTUf_0225	0.11933	0.7433	4	0.000876764	3	k__Fungi	unclassified	unclassified	unclassified	unclassified	unclassified	unclassified
	OTUf_0226	0.7169	0.6798	7	0.00153434	2	k__Fungi	unclassified	unclassified	unclassified	unclassified	unclassified	unclassified
	OTUf_0227	1.33377	0.2687	12	0.00263029	10	k__Fungi	unclassified	unclassified	unclassified	unclassified	unclassified	unclassified
	OTUf_0228	3.0062	0.0844	256	0.0561129	59	k__Fungi	p__Basidiomycota	unclassified	unclassified	unclassified	unclassified	unclassified
	OTUf_0229	3.9393	0.0529	299	0.0655381	67	k__Fungi	unclassified	unclassified	unclassified	unclassified	unclassified	unclassified
	OTUf_0231	0.64399	0.4287	58	0.0127131	27	k__Fungi	unclassified	unclassified	unclassified	unclassified	unclassified	unclassified
	OTUf_0232	3.9342	0.0286	5	0.00109596	4	k__Fungi	unclassified	unclassified	unclassified	unclassified	unclassified	unclassified
	OTUf_0233	16.8238	0.0001	305	0.0668533	21	k__Fungi	unclassified	unclassified	unclassified	unclassified	unclassified	unclassified
	OTUf_0234	1.32825	0.2704	32	0.00701411	21	k__Fungi	unclassified	unclassified	unclassified	unclassified	unclassified	unclassified
	OTUf_0236	0.14149	0.7163	13	0.00284948	12	k__Fungi	unclassified	unclassified	unclassified	unclassified	unclassified	unclassified
	OTUf_0237	1	0.5198	6	0.00131515	1	k__Fungi	unclassified	unclassified	unclassified	unclassified	unclassified	unclassified
	OTUf_0239	3.7203	0.0573	13	0.00284948	8	k__Fungi	unclassified	unclassified	unclassified	unclassified	unclassified	unclassified
	OTUf_0242	0.28595	0.6078	17	0.00372625	11	k__Fungi	unclassified	unclassified	unclassified	unclassified	unclassified	unclassified
	OTUf_0243	0.6478	0.4355	14	0.00306867	10	k__Fungi	unclassified	unclassified	unclassified	unclassified	unclassified	unclassified
	OTUf_0244	0.99318	0.3587	86	0.0188504	30	k__Fungi	p__Ascomycota	unclassified	unclassified	unclassified	unclassified	unclassified
	OTUf_0245	0.18556	0.6866	10	0.00219191	7	k__Fungi	unclassified	unclassified	unclassified	unclassified	unclassified	unclassified
	OTUf_0246	4.4625	0.0311	136	0.02981	44	k__Fungi	unclassified	unclassified	unclassified	unclassified	unclassified	unclassified
	OTUf_0247	1.74764	0.2361	3	0.000657573	2	k__Fungi	unclassified	unclassified	unclassified	unclassified	unclassified	unclassified
	OTUf_0248	0.07668	0.7907	987	0.216342	78	k__Fungi	unclassified	unclassified	unclassified	unclassified	unclassified	unclassified
	OTUf_0249	0.08001	0.7862	33	0.0072333	19	k__Fungi	unclassified	unclassified	unclassified	unclassified	unclassified	unclassified
	OTUf_0251	0.01872	0.7939	2	0.000438382	2	k__Fungi	unclassified	unclassified	unclassified	unclassified	unclassified	unclassified
	OTUf_0253	0.01342	0.9126	7	0.00153434	5	k__Fungi	unclassified	unclassified	unclassified	unclassified	unclassified	unclassified
	OTUf_0255	1	0.5059	2	0.000438382	1	k__Fungi	p__Blastocladiomycota	c__Blastocladiomycetes	o__Blastocladiales	f__Catenariaceae	g__Catenaria	s__Catenaria_spinosa
	OTUf_0256	0.54352	0.4733	3	0.000657573	3	k__Fungi	unclassified	unclassified	unclassified	unclassified	unclassified	unclassified
	OTUf_0257	2.4035	0.1324	254	0.0556745	30	k__Fungi	p__Ascomycota	unclassified	unclassified	unclassified	unclassified	unclassified
	OTUf_0258	7.0017	0.0078	12	0.00263029	11	k__Fungi	unclassified	unclassified	unclassified	unclassified	unclassified	unclassified
	OTUf_0259	3.2985	0.0702	6	0.00131515	6	k__Fungi	unclassified	unclassified	unclassified	unclassified	unclassified	unclassified
	OTUf_0260	1.51126	0.2231	35	0.00767169	21	k__Fungi	unclassified	unclassified	unclassified	unclassified	unclassified	unclassified
	OTUf_0261	13.3025	0.0001	13	0.00284948	11	k__Fungi	unclassified	unclassified	unclassified	unclassified	unclassified	unclassified
	OTUf_0262	3.9721	0.0414	7	0.00153434	7	k__Fungi	unclassified	unclassified	unclassified	unclassified	unclassified	unclassified
	OTUf_0263	3.7077	0.0587	23	0.00504139	15	k__Fungi	unclassified	unclassified	unclassified	unclassified	unclassified	unclassified
	OTUf_0264	0.18372	0.6726	27	0.00591816	13	k__Fungi	unclassified	unclassified	unclassified	unclassified	unclassified	unclassified
	OTUf_0267	2.40735	0.136	7	0.00153434	5	k__Fungi	p__Ascomycota	unclassified	unclassified	unclassified	unclassified	unclassified
	OTUf_0268	1.10461	0.3753	12	0.00263029	7	k__Fungi	unclassified	unclassified	unclassified	unclassified	unclassified	unclassified
	OTUf_0270	3.4399	0.0516	4	0.000876764	3	k__Fungi	unclassified	unclassified	unclassified	unclassified	unclassified	unclassified
	OTUf_0271	1.94732	0.2318	2	0.000438382	2	k__Fungi	unclassified	unclassified	unclassified	unclassified	unclassified	unclassified
	OTUf_0272	33.989	0.0001	695	0.152338	72	k__Fungi	p__Fungi_incertae_sedis	c__Zygomycota_incertae_sedis	o__Mortierellales	f__Mortierellaceae	g__Mortierella	unclassified
	OTUf_0273	0.06075	0.8069	127	0.0278373	47	k__Fungi	unclassified	unclassified	unclassified	unclassified	unclassified	unclassified
	OTUf_0275	0.10461	0.7856	3	0.000657573	3	k__Fungi	unclassified	unclassified	unclassified	unclassified	unclassified	unclassified
	OTUf_0276	3.9675	0.026	8	0.00175353	5	k__Fungi	unclassified	unclassified	unclassified	unclassified	unclassified	unclassified
	OTUf_0277	3.7539	0.0404	5	0.00109596	4	k__Fungi	unclassified	unclassified	unclassified	unclassified	unclassified	unclassified
	OTUf_0278	1.381	0.2796	36	0.00789088	3	k__Fungi	unclassified	unclassified	unclassified	unclassified	unclassified	unclassified
	OTUf_0279	2.85348	0.0934	24	0.00526059	17	k__Fungi	p__Basidiomycota	unclassified	unclassified	unclassified	unclassified	unclassified
	OTUf_0280	2.4602	0.0513	9	0.00197272	4	k__Fungi	p__Basidiomycota	c__Exobasidiomycetes	o__Malasseziales	f__Malasseziaceae	g__Malassezia	s__Malassezia_restricta
	OTUf_0281	0.0324	0.8608	46	0.0100828	25	k__Fungi	unclassified	unclassified	unclassified	unclassified	unclassified	unclassified
	OTUf_0282	5.0949	0.0133	26	0.00569897	12	k__Fungi	p__Fungi_incertae_sedis	c__Zygomycota_incertae_sedis	o__Mucorales_2	f__Thamnidiaceae	unclassified	unclassified
	OTUf_0283	1.54623	0.223	4	0.000876764	2	k__Fungi	unclassified	unclassified	unclassified	unclassified	unclassified	unclassified
	OTUf_0284	0.05981	0.8195	7	0.00153434	7	k__Fungi	unclassified	unclassified	unclassified	unclassified	unclassified	unclassified
	OTUf_0285	0.0102	0.9418	4	0.000876764	3	k__Fungi	unclassified	unclassified	unclassified	unclassified	unclassified	unclassified
	OTUf_0286	1	0.5013	39	0.00854845	1	k__Fungi	p__Basidiomycota	c__Agaricostilbomycetes	o__Agaricostilbales	f__Agaricostilbaceae	g__Bensingtonia	unclassified
	OTUf_0288	0.1478	0.7382	4	0.000876764	4	k__Fungi	unclassified	unclassified	unclassified	unclassified	unclassified	unclassified
	OTUf_0289	6.9828	0.0023	100	0.0219191	34	k__Fungi	p__Ascomycota	unclassified	unclassified	unclassified	unclassified	unclassified
	OTUf_0290	6.7649	0.0046	451	0.0988552	20	k__Fungi	unclassified	unclassified	unclassified	unclassified	unclassified	unclassified
	OTUf_0291	4.8399	0.0227	90	0.0197272	44	k__Fungi	p__Ascomycota	unclassified	unclassified	unclassified	unclassified	unclassified
	OTUf_0292	0.11682	0.8226	439	0.0962249	53	k__Fungi	unclassified	unclassified	unclassified	unclassified	unclassified	unclassified
	OTUf_0293	1	0.5041	2	0.000438382	1	k__Fungi	unclassified	unclassified	unclassified	unclassified	unclassified	unclassified
	OTUf_0294	0.69955	0.4592	54	0.0118363	24	k__Fungi	unclassified	unclassified	unclassified	unclassified	unclassified	unclassified
	OTUf_0295	0.62006	0.44	8	0.00175353	8	k__Fungi	unclassified	unclassified	unclassified	unclassified	unclassified	unclassified
	OTUf_0297	0.73816	0.4236	3	0.000657573	3	k__Fungi	unclassified	unclassified	unclassified	unclassified	unclassified	unclassified
	OTUf_0298	0.12884	0.7373	11	0.0024111	8	k__Fungi	p__Basidiomycota	unclassified	unclassified	unclassified	unclassified	unclassified
	OTUf_0299	1.05398	0.4016	74	0.0162201	2	k__Fungi	unclassified	unclassified	unclassified	unclassified	unclassified	unclassified
	OTUf_0300	2.4769	0.1238	11	0.0024111	7	k__Fungi	p__Fungi_incertae_sedis	c__Zygomycota_incertae_sedis	o__Kickxellales	f__Kickxellales_incertae_sedis	g__Spiromyces	unclassified
	OTUf_0301	0.69179	0.4122	46	0.0100828	24	k__Fungi	unclassified	unclassified	unclassified	unclassified	unclassified	unclassified
	OTUf_0302	1	0.5019	3	0.000657573	1	k__Fungi	unclassified	unclassified	unclassified	unclassified	unclassified	unclassified
	OTUf_0303	0.57303	0.4642	3	0.000657573	3	k__Fungi	unclassified	unclassified	unclassified	unclassified	unclassified	unclassified
	OTUf_0305	3.9883	0.0463	52	0.0113979	26	k__Fungi	p__Ascomycota	unclassified	unclassified	unclassified	unclassified	unclassified
	OTUf_0306	2.87288	0.0446	7	0.00153434	4	k__Fungi	p__Ascomycota	unclassified	unclassified	unclassified	unclassified	unclassified
	OTUf_0307	49.857	0.0001	13739	3.01147	79	k__Fungi	unclassified	unclassified	unclassified	unclassified	unclassified	unclassified
	OTUf_0308	10.8234	0.0008	161	0.0352898	31	k__Fungi	unclassified	unclassified	unclassified	unclassified	unclassified	unclassified
	OTUf_0309	0.0845	0.8025	5812	1.27394	58	k__Fungi	p__Ascomycota	c__Dothideomycetes	o__Capnodiales	f__Capnodiales_incertae_sedis	g__Capnodiales_incertae_sedis	s__Porina_aenea
	OTUf_0310	1.28899	0.2841	7	0.00153434	6	k__Fungi	unclassified	unclassified	unclassified	unclassified	unclassified	unclassified
	OTUf_0311	0.00027	0.9857	10	0.00219191	9	k__Fungi	unclassified	unclassified	unclassified	unclassified	unclassified	unclassified
	OTUf_0312	6.4953	0.014	46	0.0100828	24	k__Fungi	unclassified	unclassified	unclassified	unclassified	unclassified	unclassified
	OTUf_0313	0.06134	0.8013	5	0.00109596	3	k__Fungi	unclassified	unclassified	unclassified	unclassified	unclassified	unclassified
	OTUf_0315	0.28553	0.6073	11	0.0024111	8	k__Fungi	unclassified	unclassified	unclassified	unclassified	unclassified	unclassified
	OTUf_0316	0.22676	0.7806	3	0.000657573	3	k__Fungi	unclassified	unclassified	unclassified	unclassified	unclassified	unclassified
	OTUf_0317	6.7396	0.0065	28	0.00613735	6	k__Fungi	unclassified	unclassified	unclassified	unclassified	unclassified	unclassified
	OTUf_0318	0.3856	0.5584	5	0.00109596	5	k__Fungi	unclassified	unclassified	unclassified	unclassified	unclassified	unclassified
	OTUf_0319	17.6806	0.0002	63	0.013809	28	k__Fungi	unclassified	unclassified	unclassified	unclassified	unclassified	unclassified
	OTUf_0320	1.17987	0.2841	18	0.00394544	11	k__Fungi	p__Fungi_incertae_sedis	c__Zygomycota_incertae_sedis	o__Zoopagales	f__Helicocephalidaceae	g__Rhopalomyces	s__Rhopalomyces_elegans
	OTUf_0321	1.4747	0.2453	18	0.00394544	13	k__Fungi	p__Basidiomycota	unclassified	unclassified	unclassified	unclassified	unclassified
	OTUf_0323	0.41254	0.5399	8	0.00175353	7	k__Fungi	p__Basidiomycota	c__Agaricomycetes	unclassified	unclassified	unclassified	unclassified
	OTUf_0324	1.93801	0.2326	4	0.000876764	2	k__Fungi	unclassified	unclassified	unclassified	unclassified	unclassified	unclassified
	OTUf_0325	12.1792	0.001	176	0.0385776	55	k__Fungi	unclassified	unclassified	unclassified	unclassified	unclassified	unclassified
	OTUf_0326	0.03344	0.859	30	0.00657573	15	k__Fungi	unclassified	unclassified	unclassified	unclassified	unclassified	unclassified
[truncated: 1,279 more rows]
